# Supplementary material for: Genetic Analysis of Teosinte Alleles for Kernel Composition Traits in Maize
Source: G3 (Bethesda). 2017 Feb 10;7(4):1157–64. doi: 10.1534/g3.117.039529 (PMC5386864; doi:10.1534/g3.117.039529)
Supplement: Supplementary file 1 [file 1157TableS1.xlsx]

## Sheet: Table S1
Table S1. Composition reference values on a dry matter basis (DMB) and NIR scans used in the NIR calibration for kernel starch and protein (xlsx)
Sample	Starch_DMB	Protein_DMB	400	410	420	430	440	450	460	470	480	490	500	510	520	530	540	550	560	570	580	590	600	610	620	630	640	650	660	670	680	690	700	710	720	730	740	750	760	770	780	790	800	810	820	830	840	850	860
06CL13703	55.34	18.7625	0.830851	0.876966	0.872421	0.849401	0.820082	0.789162	0.759757	0.732519	0.705944	0.677051	0.644082	0.605479	0.568266	0.540158	0.518162	0.497581	0.478052	0.460276	0.444215	0.429884	0.416945	0.405286	0.393971	0.383133	0.37236	0.361845	0.352063	0.342941	0.334546	0.326905	0.320142	0.314616	0.310346	0.30712	0.30251	0.299507	0.297033	0.293403	0.289118	0.285549	0.282375	0.279634	0.277189	0.274988	0.272912	0.271032	0.269997
06CL16231	56.2173	16.6871	0.888377	0.946576	0.949403	0.931947	0.906633	0.878114	0.850706	0.826089	0.801417	0.775626	0.749108	0.718284	0.680705	0.640573	0.602223	0.567349	0.538117	0.513383	0.492084	0.47346	0.457248	0.443451	0.430698	0.418146	0.405386	0.392448	0.380275	0.369158	0.359226	0.350522	0.342788	0.336274	0.331057	0.326881	0.321688	0.317941	0.314655	0.310202	0.305262	0.301121	0.297393	0.294158	0.291283	0.288727	0.286309	0.284058	0.282675
06CL16892	57.0197	21.4017	0.921699	0.975676	0.965208	0.92852	0.882978	0.837156	0.795203	0.757912	0.723324	0.690116	0.658341	0.630232	0.607197	0.590063	0.574251	0.557142	0.539625	0.522608	0.506258	0.49145	0.477855	0.465566	0.453975	0.443051	0.431995	0.420734	0.409666	0.398968	0.3892	0.380441	0.372826	0.366552	0.361758	0.358254	0.35359	0.350227	0.347136	0.342537	0.337521	0.333416	0.329844	0.326851	0.324266	0.322065	0.320024	0.318252	0.317827
06A3053	57.5649	17.2037	0.878999	0.929821	0.930839	0.913931	0.891069	0.866463	0.843848	0.822666	0.800983	0.776026	0.743084	0.700076	0.654385	0.618336	0.591111	0.566462	0.543534	0.522741	0.503639	0.486581	0.471135	0.456908	0.443476	0.430668	0.417999	0.405158	0.392771	0.381034	0.370195	0.360565	0.352271	0.345533	0.340223	0.336176	0.331088	0.327503	0.324173	0.319577	0.314473	0.310336	0.306696	0.303596	0.300871	0.298463	0.296174	0.294143	0.293257
06CL10145	58.2419	15.4788	0.867104	0.923432	0.925524	0.906628	0.880388	0.851449	0.824751	0.799915	0.775195	0.750091	0.723553	0.693303	0.658084	0.621436	0.587266	0.555198	0.527487	0.503533	0.482288	0.463617	0.447194	0.432764	0.419232	0.405481	0.390949	0.375992	0.361852	0.349181	0.338243	0.328933	0.320925	0.314399	0.309288	0.305345	0.300141	0.296411	0.293204	0.288627	0.283772	0.279797	0.276309	0.273375	0.27083	0.268622	0.266547	0.264655	0.263746
27M31340	58.4076	19.0001	0.889798	0.959855	0.978958	0.978572	0.969456	0.95545	0.94183	0.928907	0.914774	0.897483	0.875573	0.841564	0.789584	0.726545	0.665107	0.612702	0.571728	0.539186	0.511195	0.486521	0.464679	0.44527	0.427602	0.411023	0.3948	0.378645	0.36354	0.349975	0.33827	0.328425	0.320121	0.313532	0.308556	0.305016	0.300494	0.297298	0.294585	0.290586	0.285982	0.282254	0.278934	0.276094	0.273639	0.27152	0.269541	0.267735	0.266883
06A3138	58.4341	18.1676	0.860245	0.914536	0.915303	0.895482	0.869361	0.841672	0.816293	0.79297	0.769274	0.743172	0.713399	0.677718	0.636825	0.597859	0.56375	0.531447	0.502614	0.477385	0.455445	0.436968	0.421068	0.407433	0.395051	0.383557	0.372322	0.36116	0.350543	0.340396	0.330822	0.322205	0.31478	0.308809	0.304244	0.300736	0.296112	0.292908	0.290044	0.286037	0.281569	0.277915	0.274767	0.27213	0.26987	0.2679	0.266064	0.264411	0.263701
06CL17581	58.7272	16.5133	0.848816	0.890825	0.87715	0.843286	0.804503	0.7655	0.729218	0.695987	0.664183	0.632444	0.599683	0.568092	0.541869	0.522623	0.506093	0.489156	0.471985	0.4557	0.440613	0.426939	0.414512	0.403355	0.392758	0.382418	0.371665	0.360597	0.349956	0.339988	0.331081	0.323389	0.3167	0.311236	0.30714	0.304218	0.300031	0.297152	0.294834	0.290996	0.286643	0.283004	0.279799	0.277049	0.274615	0.272449	0.270371	0.268477	0.267623
06CL16186	58.9381	17.0667	0.887357	0.941927	0.940011	0.917771	0.889806	0.860603	0.833241	0.808947	0.785347	0.760844	0.735344	0.704938	0.669937	0.635304	0.604371	0.574688	0.548232	0.52532	0.50465	0.486112	0.469386	0.454244	0.439818	0.425794	0.412166	0.398908	0.386605	0.375263	0.365019	0.355906	0.347708	0.340644	0.334777	0.329803	0.323482	0.31885	0.314863	0.309739	0.3041	0.299303	0.294923	0.291035	0.287501	0.284282	0.28121	0.278335	0.276263
06A0888	59.1389	16.1753	0.894694	0.949283	0.95004	0.93209	0.909811	0.88723	0.868154	0.852546	0.836205	0.81689	0.791929	0.754989	0.710291	0.669399	0.635118	0.603294	0.57403	0.547915	0.523709	0.501556	0.480756	0.461094	0.442733	0.42588	0.410089	0.395073	0.381395	0.368951	0.357718	0.347868	0.339314	0.332321	0.326949	0.322689	0.316988	0.313163	0.309621	0.304764	0.300006	0.2961	0.292822	0.290116	0.287817	0.285835	0.283978	0.282376	0.281883
26M30596	59.5042	16.8186	0.900593	0.963211	0.969492	0.955286	0.933201	0.907807	0.884886	0.863866	0.842636	0.819165	0.793323	0.761202	0.719747	0.675595	0.635736	0.60024	0.569569	0.543718	0.521001	0.50066	0.482186	0.465392	0.449563	0.434677	0.420618	0.406972	0.394019	0.381889	0.37084	0.361033	0.352398	0.345094	0.339086	0.334172	0.328237	0.323858	0.320063	0.315153	0.309542	0.305006	0.300988	0.297493	0.294348	0.291483	0.288734	0.286183	0.28455
06FL13991	60.117	13.8545	0.807626	0.837645	0.819609	0.782246	0.741537	0.704096	0.672111	0.644732	0.619774	0.595803	0.572325	0.550369	0.531275	0.516095	0.502375	0.487055	0.471044	0.455503	0.440824	0.427926	0.416916	0.407498	0.398878	0.389717	0.378699	0.36674	0.35547	0.34578	0.337891	0.331638	0.326813	0.323474	0.321777	0.321516	0.319923	0.319556	0.319097	0.316822	0.314111	0.312031	0.310406	0.309251	0.308376	0.307722	0.307022	0.306415	0.307027
06FL12634	60.1597	10.7528	0.880056	0.930166	0.93121	0.914967	0.893145	0.869764	0.848651	0.830126	0.811239	0.790158	0.76304	0.725006	0.676264	0.628818	0.590113	0.55718	0.529113	0.504851	0.483359	0.464343	0.447371	0.431878	0.417118	0.402948	0.38905	0.375722	0.363651	0.352973	0.343811	0.336071	0.329525	0.324445	0.321095	0.319026	0.315219	0.313244	0.311503	0.308144	0.304534	0.301542	0.299054	0.297091	0.29546	0.294129	0.292864	0.291705	0.291527
06CL15009	60.4556	18.6665	0.94903	1.01905	1.02955	1.01784	0.997705	0.973463	0.950759	0.929324	0.907229	0.881202	0.846863	0.797125	0.736266	0.681496	0.637783	0.601183	0.570752	0.54494	0.522391	0.502697	0.485353	0.470183	0.456327	0.44303	0.429878	0.417012	0.405271	0.394778	0.38543	0.377101	0.369682	0.363535	0.359094	0.35597	0.350393	0.347127	0.344567	0.340391	0.336392	0.332964	0.329925	0.327322	0.325073	0.323108	0.321252	0.31956	0.31882
26M32803	60.6745	15.0445	0.922263	1.00081	1.01251	0.996294	0.969378	0.93775	0.908005	0.881323	0.854702	0.825332	0.789605	0.74385	0.692452	0.647325	0.611189	0.579575	0.552067	0.529224	0.509268	0.491564	0.475655	0.46127	0.447384	0.433743	0.420228	0.406853	0.394188	0.382353	0.371391	0.361306	0.352089	0.343971	0.336944	0.330881	0.323469	0.317797	0.312774	0.306657	0.300129	0.294509	0.289361	0.284744	0.280495	0.27653	0.272726	0.269141	0.266251
06PR5690	60.6745	8.81235	0.776073	0.800235	0.784112	0.752472	0.717451	0.683197	0.652632	0.624897	0.598773	0.574052	0.550412	0.52971	0.513432	0.501217	0.490379	0.478228	0.465425	0.453169	0.441352	0.430802	0.421756	0.414203	0.406946	0.398844	0.38895	0.377806	0.366969	0.35701	0.348159	0.34033	0.333482	0.328096	0.324453	0.322619	0.31928	0.317732	0.316756	0.313906	0.310911	0.308625	0.306705	0.305239	0.304117	0.303237	0.302371	0.301521	0.30157
06A5627	60.7274	19.5365	0.900377	0.963098	0.976226	0.970977	0.958387	0.941559	0.924099	0.906911	0.88784	0.86281	0.823833	0.764992	0.697486	0.641475	0.600997	0.567699	0.539783	0.515714	0.49462	0.476539	0.460923	0.447271	0.434733	0.422858	0.411144	0.399119	0.387511	0.376499	0.366397	0.357612	0.350343	0.344645	0.340518	0.337646	0.333389	0.330557	0.328122	0.324205	0.319784	0.316165	0.313007	0.310345	0.308028	0.306026	0.304118	0.302379	0.301751
06A3057	61.1247	13.8197	0.888374	0.945806	0.950204	0.934906	0.912769	0.88827	0.865849	0.845395	0.825239	0.802207	0.772783	0.73153	0.682021	0.636531	0.600014	0.568322	0.539826	0.513821	0.489443	0.467409	0.447506	0.429472	0.412761	0.397299	0.382588	0.368422	0.35554	0.344022	0.334062	0.325694	0.318785	0.313562	0.310157	0.308194	0.304916	0.3033	0.301694	0.298576	0.295147	0.292422	0.290213	0.288545	0.287228	0.286218	0.285275	0.284448	0.284737
06CL16138	61.2781	16.4042	0.834971	0.887551	0.888691	0.869331	0.842282	0.812795	0.785185	0.760209	0.735897	0.71058	0.683493	0.652032	0.618046	0.587349	0.560699	0.534979	0.511846	0.490997	0.472312	0.455406	0.439988	0.426124	0.413009	0.400393	0.387983	0.375738	0.364304	0.353718	0.344096	0.335378	0.327298	0.320212	0.314385	0.309445	0.303058	0.298575	0.294749	0.289854	0.284581	0.280044	0.27596	0.272333	0.269039	0.266011	0.263145	0.260496	0.258603
06CL16122	61.353	14.2857	0.872622	0.92594	0.926911	0.910094	0.886082	0.86019	0.836315	0.814274	0.792113	0.76864	0.742142	0.711017	0.6751	0.640912	0.609572	0.579138	0.551992	0.528697	0.508088	0.490155	0.474188	0.459998	0.446737	0.433927	0.421483	0.409328	0.398116	0.38785	0.378543	0.370115	0.362588	0.356126	0.350922	0.346487	0.340421	0.336193	0.332678	0.328003	0.322333	0.317523	0.313096	0.309084	0.305353	0.301854	0.298465	0.295246	0.292725
06CL14987	61.5077	16.4443	0.891769	0.961149	0.972089	0.957035	0.931851	0.903229	0.875954	0.85095	0.827079	0.801185	0.77021	0.732379	0.690428	0.653562	0.623211	0.594893	0.569195	0.547252	0.527848	0.510238	0.493814	0.478554	0.463689	0.448999	0.434629	0.420368	0.406835	0.394121	0.382322	0.371479	0.36162	0.352858	0.345298	0.338524	0.330735	0.324609	0.319223	0.312831	0.305861	0.299946	0.294525	0.289704	0.285335	0.281379	0.277683	0.274263	0.271728
26M30618	61.6435	14.3287	0.911181	0.972626	0.981587	0.970241	0.950859	0.927575	0.906359	0.887335	0.867256	0.845154	0.820211	0.787775	0.743562	0.695275	0.651799	0.614843	0.584542	0.559691	0.538065	0.518779	0.501131	0.485212	0.470287	0.456226	0.442753	0.429551	0.416924	0.40507	0.394285	0.38466	0.376119	0.368921	0.363221	0.358667	0.35219	0.347775	0.343747	0.338128	0.332692	0.327898	0.323509	0.319591	0.316067	0.312872	0.309843	0.307043	0.305217
06A0850	61.6825	12.4972	0.927024	0.997416	1.00848	0.998779	0.98033	0.956804	0.935432	0.916179	0.896523	0.873784	0.84735	0.81406	0.774033	0.733784	0.695437	0.65589	0.618961	0.586512	0.557597	0.531123	0.506222	0.482912	0.461057	0.440241	0.420301	0.401295	0.384114	0.36887	0.355668	0.34448	0.335104	0.327678	0.322078	0.318119	0.312962	0.309585	0.30697	0.302852	0.298471	0.295111	0.292292	0.290101	0.288304	0.286859	0.285528	0.284342	0.284094
06CL16859	61.7657	18.1233	0.872803	0.912097	0.896259	0.859174	0.815816	0.773233	0.734687	0.700112	0.668384	0.637394	0.608003	0.582123	0.561295	0.545107	0.530357	0.514341	0.498326	0.482764	0.468138	0.455088	0.443343	0.432686	0.422629	0.412884	0.40305	0.392926	0.383134	0.373898	0.365478	0.358125	0.351922	0.346999	0.343476	0.341088	0.337155	0.334584	0.332249	0.328417	0.324226	0.320886	0.318036	0.315707	0.313717	0.312027	0.310422	0.308995	0.308753
06FL11741	61.7844	15.3359	0.927308	0.985652	0.988792	0.970833	0.945129	0.916128	0.888015	0.859997	0.830024	0.796211	0.752019	0.69828	0.647532	0.610872	0.586148	0.564086	0.543287	0.523823	0.505591	0.489292	0.474613	0.460701	0.4473	0.434505	0.422033	0.409432	0.397305	0.386131	0.376335	0.368102	0.361436	0.356287	0.352672	0.350547	0.347697	0.345853	0.343971	0.340525	0.336363	0.333035	0.330174	0.327824	0.32583	0.32414	0.322522	0.321104	0.320995
06A5816	61.9159	11.5995	0.8879	0.957985	0.969687	0.957827	0.936484	0.910297	0.884198	0.858021	0.829579	0.797685	0.759357	0.714942	0.669814	0.631815	0.599467	0.568218	0.54017	0.515866	0.494827	0.476411	0.459594	0.444073	0.429254	0.415132	0.401673	0.388599	0.376326	0.364791	0.354117	0.344299	0.335145	0.327159	0.320536	0.314847	0.30759	0.302775	0.298488	0.292845	0.287327	0.282503	0.278124	0.2743	0.270895	0.267814	0.264922	0.262227	0.260273
06CL15996	62.0594	12.0093	0.828017	0.870804	0.860786	0.830315	0.794368	0.757864	0.724344	0.694185	0.665475	0.63712	0.610705	0.587235	0.567614	0.552261	0.537465	0.520042	0.502465	0.486163	0.471357	0.458235	0.446425	0.435692	0.42521	0.41497	0.4047	0.394144	0.383698	0.373645	0.36434	0.355826	0.348007	0.341077	0.335055	0.329874	0.323391	0.318489	0.314167	0.308576	0.302334	0.296907	0.291776	0.287044	0.282597	0.278383	0.274252	0.270265	0.266866
06A0940	62.3313	14.8585	0.869751	0.920773	0.919759	0.9001	0.876314	0.852673	0.831158	0.811186	0.790483	0.765331	0.730159	0.683106	0.632182	0.590943	0.561028	0.535554	0.513305	0.493236	0.475362	0.459713	0.445562	0.432879	0.42106	0.409684	0.398032	0.38594	0.374199	0.363077	0.352891	0.344032	0.336588	0.330692	0.326195	0.322973	0.318496	0.315534	0.31302	0.309007	0.304531	0.300907	0.297755	0.295137	0.292874	0.290911	0.289073	0.287415	0.286734
06CL16120	62.3747	12.0196	0.894447	0.95491	0.959552	0.944294	0.921211	0.895009	0.870915	0.849378	0.827793	0.805004	0.776329	0.736234	0.688107	0.643157	0.606612	0.574468	0.546418	0.521911	0.499908	0.480313	0.462604	0.446434	0.431121	0.416411	0.402135	0.388331	0.375511	0.363774	0.353268	0.344003	0.335866	0.329127	0.323799	0.319715	0.314737	0.311194	0.308034	0.303638	0.29872	0.294746	0.291277	0.288411	0.285963	0.28389	0.281935	0.280151	0.279337
06A5067	62.3997	14.3542	0.899485	0.978503	1.00205	1.00127	0.989155	0.969967	0.947335	0.923322	0.894927	0.860846	0.817005	0.76175	0.704022	0.657656	0.6211	0.587201	0.557046	0.531081	0.508139	0.487837	0.469654	0.453109	0.437168	0.421529	0.406036	0.390857	0.376754	0.363667	0.35165	0.340626	0.330479	0.321724	0.314769	0.308589	0.300989	0.295825	0.291318	0.286041	0.280509	0.275689	0.271347	0.267496	0.263984	0.260759	0.257687	0.254793	0.252472
06CL11991	62.4403	14.6719	0.834517	0.88989	0.897315	0.886282	0.86783	0.845769	0.823848	0.802233	0.780323	0.755212	0.722255	0.67824	0.629451	0.588252	0.556797	0.528675	0.503854	0.481934	0.462203	0.444598	0.428648	0.414433	0.401232	0.388444	0.375404	0.362198	0.349854	0.338706	0.329006	0.32065	0.31346	0.307546	0.302862	0.299318	0.294781	0.291552	0.288744	0.284842	0.280287	0.276568	0.273291	0.270528	0.268116	0.265981	0.263968	0.262121	0.261079
06CL10387	62.4429	18.1565	0.968907	1.05304	1.07182	1.0649	1.04555	1.02052	0.99466	0.969938	0.943919	0.912888	0.875238	0.82792	0.776661	0.733293	0.697624	0.6634	0.632121	0.604899	0.580751	0.558584	0.538501	0.520602	0.503683	0.486866	0.469787	0.452888	0.437183	0.422931	0.410156	0.39859	0.38818	0.379039	0.371326	0.364547	0.356874	0.351132	0.345752	0.339526	0.332942	0.327328	0.32232	0.31794	0.31403	0.310493	0.307152	0.304013	0.301778
06PR1609	62.4861	16.8425	0.859882	0.901913	0.890343	0.856393	0.816617	0.778463	0.744736	0.71426	0.685539	0.65647	0.626592	0.597879	0.572413	0.552596	0.535151	0.516634	0.498149	0.480496	0.463947	0.448779	0.435302	0.423992	0.413944	0.403781	0.392595	0.380757	0.369496	0.35944	0.35088	0.343795	0.337834	0.333255	0.330131	0.3284	0.325364	0.32362	0.322234	0.319295	0.315711	0.312965	0.310659	0.308807	0.307281	0.306011	0.30477	0.303657	0.303612
06CL10718	62.5139	14.2524	0.887445	0.944052	0.948156	0.933658	0.912724	0.889589	0.86655	0.843443	0.820073	0.790872	0.743038	0.677772	0.6122	0.565005	0.533327	0.508019	0.485598	0.465293	0.446487	0.429809	0.415487	0.4035	0.392757	0.382286	0.371095	0.359597	0.349001	0.339702	0.331853	0.3253	0.319884	0.315828	0.31332	0.312163	0.309725	0.308535	0.307731	0.305245	0.301949	0.299543	0.29758	0.296101	0.294944	0.294042	0.293149	0.29234	0.292558
06CL13877	62.5738	18.4694	0.854576	0.922287	0.931416	0.917121	0.892667	0.865961	0.840105	0.816074	0.791521	0.764853	0.731232	0.688269	0.640926	0.600733	0.569076	0.540408	0.5153	0.493248	0.47349	0.455679	0.439165	0.424025	0.409484	0.395818	0.382922	0.370548	0.358911	0.347969	0.337895	0.328568	0.319879	0.312234	0.305764	0.299943	0.292449	0.287058	0.282307	0.276277	0.270073	0.264616	0.259471	0.25479	0.250499	0.246563	0.24286	0.239406	0.236634
26M32817	62.6402	18.4412	0.81789	0.858397	0.855503	0.836414	0.812911	0.78878	0.767088	0.747761	0.728935	0.708787	0.684741	0.652329	0.612297	0.574577	0.543849	0.517658	0.494527	0.474205	0.455938	0.439781	0.425272	0.412458	0.400623	0.389483	0.378006	0.366191	0.354924	0.344558	0.335544	0.327908	0.321469	0.316378	0.312854	0.310429	0.306193	0.303659	0.301696	0.29839	0.294663	0.291576	0.288943	0.286725	0.284783	0.28304	0.281364	0.279873	0.279319
06CL10369	62.9556	15.8111	0.997372	1.08415	1.10809	1.10739	1.09304	1.07267	1.05099	1.03024	1.0085	0.983526	0.95334	0.915928	0.876702	0.842658	0.81001	0.773679	0.738967	0.70834	0.680786	0.655788	0.632424	0.610897	0.589902	0.569015	0.548218	0.528205	0.509429	0.491976	0.475967	0.461115	0.447264	0.434887	0.423815	0.413807	0.403115	0.394571	0.386891	0.378132	0.36908	0.361343	0.354212	0.347808	0.341957	0.336588	0.331466	0.32658	0.322554
06CL11973	63.1386	14.0681	0.838036	0.869737	0.852715	0.817182	0.778347	0.741783	0.710189	0.682391	0.656389	0.630669	0.604629	0.580179	0.559603	0.543862	0.529897	0.515089	0.499309	0.484081	0.469502	0.455899	0.443674	0.432916	0.42285	0.412954	0.402303	0.391364	0.380965	0.37154	0.363378	0.356379	0.350584	0.346048	0.342826	0.34089	0.338385	0.336628	0.334892	0.331746	0.327888	0.324836	0.322339	0.320431	0.318896	0.31767	0.316505	0.315533	0.315795
06FL11193	63.2438	16.2411	0.887169	0.9376	0.933328	0.90983	0.880377	0.849461	0.820657	0.795142	0.770813	0.747372	0.722925	0.69592	0.664907	0.63321	0.60327	0.574621	0.54892	0.526443	0.506458	0.488457	0.471661	0.455707	0.439895	0.424401	0.409312	0.394696	0.381151	0.368872	0.358059	0.348629	0.340419	0.33364	0.328285	0.324104	0.318807	0.315221	0.312138	0.307861	0.303204	0.299512	0.296298	0.293623	0.291327	0.289386	0.287593	0.286008	0.285385
26M32096	63.3007	18.8962	0.79762	0.842098	0.841946	0.827503	0.809919	0.791794	0.776523	0.763223	0.749694	0.733703	0.710162	0.67008	0.614268	0.55888	0.5152	0.481573	0.455104	0.432935	0.41355	0.396881	0.382558	0.370326	0.359241	0.348982	0.338651	0.328363	0.318657	0.309547	0.301349	0.294227	0.288492	0.284286	0.281412	0.279751	0.276818	0.275102	0.273585	0.270725	0.26739	0.26461	0.26216	0.260101	0.258317	0.256757	0.255263	0.253906	0.253436
06A2706	63.5827	12.648	0.921789	0.978254	0.97805	0.954933	0.923256	0.889045	0.856297	0.825675	0.794141	0.760298	0.723369	0.687792	0.656731	0.633252	0.613544	0.592349	0.571334	0.552289	0.534748	0.519225	0.505345	0.492714	0.480321	0.467576	0.454166	0.440244	0.426886	0.414229	0.402209	0.391015	0.381158	0.37285	0.366178	0.360884	0.35421	0.349523	0.345176	0.339454	0.333886	0.329224	0.325108	0.321628	0.318626	0.315984	0.313488	0.311221	0.310055
06PR3790	63.6042	15.2523	0.946468	1.01552	1.03179	1.02758	1.01537	0.998735	0.982761	0.96804	0.951156	0.930192	0.899425	0.851983	0.789258	0.72544	0.670068	0.624437	0.58783	0.557166	0.530071	0.506323	0.485895	0.468635	0.45321	0.438725	0.423891	0.409055	0.395111	0.382727	0.372277	0.363645	0.356813	0.351712	0.34849	0.346967	0.343679	0.341834	0.340276	0.336716	0.333348	0.330526	0.328075	0.326108	0.32447	0.323101	0.321757	0.320579	0.32065
26M30796	63.7072	15.1971	0.96	1.01396	1.01743	1.00181	0.980363	0.959357	0.938891	0.917625	0.89495	0.866551	0.820883	0.756752	0.694257	0.65118	0.624429	0.602446	0.581764	0.562285	0.544312	0.528273	0.514165	0.501979	0.490979	0.480323	0.468153	0.454668	0.441299	0.428958	0.418446	0.409959	0.403324	0.398559	0.395785	0.394486	0.391839	0.390425	0.388951	0.385549	0.382035	0.379126	0.376719	0.374833	0.373279	0.372011	0.370749	0.369645	0.369909
06FL14797	63.7542	17.1785	0.898652	0.959997	0.969237	0.959953	0.94284	0.922	0.900572	0.879891	0.858132	0.832474	0.797847	0.747924	0.687323	0.633043	0.591297	0.557078	0.5285	0.503787	0.481925	0.462926	0.445988	0.430779	0.416642	0.40351	0.391053	0.37883	0.367447	0.357135	0.348185	0.34061	0.334214	0.329181	0.325681	0.323493	0.320142	0.31813	0.316421	0.313356	0.309733	0.306864	0.304457	0.302543	0.300936	0.299579	0.298281	0.297114	0.296996
06CL16206	63.7561	16.4047	0.86282	0.915417	0.919976	0.905503	0.883036	0.857978	0.83441	0.812499	0.790077	0.765861	0.737651	0.702783	0.662319	0.624329	0.59244	0.563537	0.538414	0.516719	0.497392	0.480052	0.46437	0.450349	0.437244	0.424776	0.412982	0.401664	0.391275	0.381796	0.373241	0.365577	0.358649	0.352549	0.347374	0.342952	0.337757	0.33383	0.330116	0.32572	0.32062	0.316114	0.311957	0.308224	0.304764	0.301597	0.298584	0.295758	0.293572
06A0518	64.2458	16.324	0.960413	1.03499	1.05869	1.06211	1.05664	1.04454	1.03145	1.01748	0.999526	0.974266	0.933378	0.870555	0.797786	0.736169	0.691067	0.654386	0.624018	0.599128	0.578112	0.559685	0.543299	0.528877	0.515219	0.501896	0.488522	0.475135	0.462148	0.449839	0.438454	0.428002	0.418663	0.410658	0.403853	0.398099	0.391639	0.386557	0.381821	0.375902	0.369272	0.363707	0.358678	0.354186	0.350104	0.346387	0.342831	0.339515	0.337234
26M33236	64.3573	17.3201	0.797658	0.831585	0.821585	0.795557	0.765362	0.734979	0.706991	0.681916	0.657265	0.632254	0.608051	0.586292	0.567688	0.552796	0.538231	0.52093	0.503316	0.486649	0.471076	0.456757	0.443717	0.432008	0.421034	0.410297	0.399281	0.387887	0.377017	0.366904	0.357738	0.349713	0.342751	0.337019	0.3325	0.32898	0.324081	0.320632	0.317675	0.313666	0.309001	0.304957	0.301249	0.297969	0.294975	0.29226	0.289657	0.2872	0.285398
26M31193	64.3651	17.4783	0.856834	0.901249	0.893234	0.865947	0.833423	0.801383	0.772567	0.746552	0.721733	0.696255	0.667832	0.635733	0.605349	0.582127	0.563493	0.544159	0.525533	0.508227	0.491925	0.477184	0.464278	0.453064	0.44266	0.43245	0.421964	0.411198	0.400944	0.391379	0.382603	0.374846	0.368087	0.362403	0.357873	0.354275	0.349507	0.345856	0.342535	0.338056	0.332969	0.328255	0.323847	0.319808	0.315994	0.312398	0.308852	0.305417	0.302646
06PR3676	64.3729	9.87187	0.859478	0.91031	0.914443	0.901835	0.883618	0.863036	0.843914	0.825353	0.806192	0.78245	0.74465	0.690349	0.631595	0.58546	0.552215	0.523903	0.498852	0.476577	0.456672	0.439257	0.424088	0.410871	0.398777	0.387566	0.376359	0.365026	0.354386	0.344812	0.336648	0.32981	0.323972	0.319423	0.316389	0.314747	0.311248	0.309374	0.307895	0.304609	0.300889	0.297875	0.295286	0.293173	0.291382	0.28984	0.288311	0.286873	0.286361
06A5493	64.7682	11.908	0.880501	0.942807	0.951025	0.937624	0.91636	0.893036	0.870566	0.849992	0.827827	0.800919	0.763289	0.713442	0.660366	0.617223	0.584264	0.554152	0.527134	0.503778	0.483582	0.466225	0.450633	0.436209	0.422456	0.409017	0.395345	0.381529	0.368421	0.356386	0.345654	0.336352	0.328495	0.322319	0.317788	0.314746	0.309779	0.306729	0.304255	0.299956	0.295484	0.291843	0.288704	0.286129	0.283925	0.282037	0.280252	0.278589	0.277894
06CL17644	64.9017	14.679	0.917756	0.982891	0.995195	0.9869	0.970138	0.94791	0.92449	0.899997	0.873587	0.843418	0.802002	0.744726	0.678973	0.622824	0.581215	0.548434	0.521572	0.498485	0.478225	0.460409	0.444755	0.430889	0.418034	0.406103	0.394624	0.38357	0.373394	0.364119	0.355843	0.348507	0.341969	0.336667	0.332973	0.330634	0.326416	0.324091	0.322233	0.318882	0.315388	0.312434	0.309865	0.30771	0.30585	0.304262	0.302743	0.301339	0.300827
06PR5660	64.9332	12.7728	0.843444	0.882889	0.865254	0.825821	0.782719	0.742282	0.706735	0.674438	0.643812	0.612608	0.577964	0.544474	0.518676	0.501029	0.486068	0.470027	0.452897	0.436206	0.420545	0.406524	0.394045	0.38299	0.372583	0.362375	0.351481	0.340334	0.329927	0.320752	0.313109	0.306828	0.301686	0.297804	0.295164	0.294035	0.291614	0.29002	0.288937	0.286068	0.282503	0.27968	0.277249	0.275328	0.273743	0.272477	0.271262	0.270138	0.269998
06A2664	65.1758	15.2482	0.914765	0.964665	0.964029	0.943863	0.917717	0.890872	0.865866	0.842556	0.818907	0.790235	0.749371	0.70044	0.65411	0.620136	0.59681	0.57575	0.555784	0.537204	0.519812	0.50466	0.491313	0.47939	0.468386	0.457475	0.445819	0.433335	0.421165	0.409716	0.399149	0.389775	0.381983	0.375895	0.371486	0.36867	0.364744	0.362109	0.359733	0.355774	0.35153	0.348352	0.345707	0.343637	0.341946	0.340563	0.339226	0.338056	0.33811
26M32566	65.2984	16.8447	0.863641	0.903176	0.887115	0.847004	0.802008	0.760781	0.725675	0.695729	0.669141	0.642826	0.614725	0.588135	0.567475	0.552541	0.538577	0.521778	0.504013	0.486487	0.470204	0.455537	0.442477	0.430931	0.42015	0.409368	0.397598	0.384839	0.372586	0.361688	0.352532	0.345096	0.339061	0.334494	0.331467	0.329805	0.326985	0.325322	0.323781	0.320821	0.317397	0.314643	0.312325	0.310476	0.308972	0.307761	0.306617	0.305623	0.305681
06PR0566	65.3054	10.1786	0.767244	0.805336	0.793544	0.762867	0.729366	0.698637	0.671343	0.646089	0.62223	0.595273	0.557477	0.513637	0.476611	0.451967	0.434506	0.417423	0.400676	0.385467	0.371996	0.36041	0.350694	0.342694	0.33543	0.327786	0.318553	0.308375	0.298816	0.290542	0.283889	0.278453	0.274047	0.270805	0.268882	0.268011	0.265704	0.264867	0.263995	0.261559	0.258694	0.256305	0.254245	0.252603	0.251215	0.250047	0.248886	0.247742	0.247386
06CL16957	65.3662	15.0937	0.806384	0.851926	0.850781	0.831016	0.804374	0.775679	0.7484	0.723566	0.699125	0.674363	0.64926	0.623869	0.598947	0.576051	0.55412	0.530576	0.508259	0.488011	0.469768	0.453014	0.437106	0.422061	0.407431	0.393495	0.380333	0.367843	0.356187	0.345321	0.335433	0.326582	0.318504	0.311422	0.305331	0.300012	0.293944	0.289248	0.285296	0.280471	0.275014	0.270344	0.266132	0.262449	0.259131	0.256184	0.253437	0.250909	0.249068
06A1776	65.3949	17.3448	0.974372	1.04648	1.05937	1.05121	1.03391	1.01245	0.991619	0.970777	0.949319	0.923161	0.886121	0.837826	0.78762	0.746839	0.714089	0.682832	0.653564	0.627292	0.603677	0.582	0.561335	0.541528	0.521994	0.503303	0.485521	0.468502	0.452316	0.437037	0.423006	0.410483	0.399796	0.391098	0.384273	0.379086	0.372933	0.368397	0.364434	0.359002	0.353313	0.348872	0.345061	0.341927	0.339266	0.336997	0.334898	0.333008	0.332332
06CL15501	65.4018	14.4208	0.865803	0.923734	0.931072	0.919228	0.898077	0.872437	0.847214	0.822873	0.798101	0.770318	0.737323	0.697281	0.65579	0.621767	0.593585	0.566207	0.540925	0.518708	0.498433	0.479886	0.462719	0.446986	0.431956	0.417548	0.403899	0.390915	0.37884	0.367664	0.357424	0.348243	0.340056	0.333074	0.327222	0.322406	0.316937	0.312841	0.309163	0.304518	0.299328	0.294972	0.291045	0.287626	0.284548	0.281825	0.279263	0.276875	0.275258
06A2988	65.4762	15.7842	1.01003	1.09302	1.11865	1.11972	1.10931	1.09163	1.07189	1.05188	1.02942	1.00056	0.960875	0.9053	0.843508	0.792424	0.752578	0.717122	0.685855	0.658552	0.634676	0.613646	0.594484	0.577319	0.56106	0.545312	0.529559	0.514022	0.498827	0.484092	0.470159	0.457162	0.445275	0.435033	0.426128	0.418507	0.410439	0.404086	0.397849	0.390496	0.38265	0.375997	0.369952	0.364563	0.359674	0.355187	0.350877	0.346814	0.343881
06CL16774	65.5095	16.2262	0.852383	0.903378	0.904886	0.887959	0.864232	0.837285	0.810935	0.785949	0.760307	0.73204	0.699509	0.663432	0.630227	0.604092	0.582525	0.560238	0.539025	0.519442	0.501463	0.485155	0.469961	0.455969	0.442314	0.428874	0.415766	0.402882	0.39062	0.379064	0.368421	0.35875	0.34999	0.342481	0.336251	0.330988	0.324361	0.319644	0.315421	0.309976	0.304338	0.299503	0.295079	0.291193	0.2877	0.284568	0.281605	0.278859	0.276975
06PR3844	65.5518	14.3367	0.952385	1.01665	1.02089	1.00415	0.981615	0.957658	0.934982	0.912647	0.888724	0.858946	0.814222	0.75295	0.692287	0.648847	0.618858	0.592396	0.568002	0.546149	0.526284	0.508443	0.492654	0.478813	0.465847	0.452474	0.438088	0.423138	0.409151	0.396555	0.385705	0.376713	0.369605	0.364277	0.360745	0.358679	0.355015	0.353048	0.351256	0.347682	0.343854	0.340744	0.338076	0.335914	0.334077	0.332548	0.331091	0.329811	0.3297
06FL15610	65.5719	14.2078	0.791449	0.81554	0.800524	0.771975	0.740895	0.710806	0.684053	0.659488	0.635969	0.612649	0.587146	0.560326	0.536143	0.517577	0.502175	0.486666	0.471072	0.455985	0.442077	0.429736	0.418933	0.409314	0.400236	0.391427	0.382185	0.372446	0.363206	0.354956	0.347963	0.3422	0.337436	0.333866	0.331725	0.330719	0.328012	0.326749	0.325776	0.323054	0.319833	0.317366	0.315317	0.31374	0.312474	0.311478	0.310508	0.309653	0.309856
06FL14014	65.6152	15.417	0.853605	0.892256	0.882039	0.851759	0.815219	0.778806	0.746044	0.716816	0.689215	0.662041	0.634633	0.607942	0.584865	0.566868	0.55025	0.532286	0.514208	0.496714	0.480497	0.466142	0.45361	0.442654	0.432379	0.4216	0.409216	0.395743	0.382808	0.371199	0.361322	0.35332	0.346877	0.342048	0.338798	0.337058	0.33419	0.332733	0.331449	0.328574	0.325228	0.322774	0.320819	0.31936	0.318217	0.317299	0.316406	0.315625	0.315989
26M33356	65.6171	14.6567	0.99415	1.07218	1.09597	1.09621	1.0868	1.07161	1.05611	1.04061	1.02311	0.999359	0.962807	0.904763	0.829154	0.755203	0.696306	0.651684	0.616686	0.587112	0.560142	0.536195	0.515636	0.498167	0.482974	0.469351	0.455987	0.442548	0.429561	0.417383	0.406582	0.397176	0.389259	0.383135	0.379075	0.376462	0.372703	0.3705	0.368123	0.363974	0.359736	0.356326	0.35349	0.351253	0.349414	0.347895	0.346405	0.345078	0.345174
06A3998	65.7254	12.8492	0.907263	0.974045	0.979134	0.960416	0.931688	0.898576	0.864533	0.829909	0.793847	0.753402	0.708654	0.66358	0.625173	0.596369	0.57329	0.55024	0.528021	0.507829	0.490079	0.474344	0.45996	0.446479	0.433435	0.42062	0.407716	0.394639	0.382151	0.370372	0.359498	0.349616	0.340774	0.333398	0.327608	0.323129	0.317314	0.313474	0.31	0.30506	0.299962	0.2957	0.291922	0.288715	0.285924	0.283469	0.281119	0.278908	0.27763
06PR0964	65.727	17.5265	0.891705	0.948376	0.949918	0.930927	0.905355	0.877578	0.852375	0.828217	0.804958	0.778728	0.74406	0.700018	0.653827	0.616828	0.588861	0.563198	0.539774	0.518449	0.498624	0.480624	0.464206	0.449425	0.43585	0.422878	0.410136	0.397334	0.385336	0.374468	0.364922	0.356679	0.349459	0.343392	0.338706	0.335239	0.33016	0.326695	0.323942	0.319746	0.315164	0.311404	0.308084	0.305244	0.302781	0.300614	0.298575	0.296716	0.295739
06A4329	65.7848	14.5086	0.915318	0.961909	0.959775	0.942403	0.919451	0.894986	0.871927	0.851182	0.831119	0.809431	0.787931	0.761073	0.726422	0.687841	0.651635	0.619082	0.59072	0.566336	0.544449	0.524897	0.50765	0.492584	0.478866	0.465718	0.452429	0.438584	0.42512	0.412619	0.401562	0.392094	0.384401	0.378402	0.37414	0.371229	0.367507	0.36503	0.362453	0.358589	0.35426	0.350636	0.347534	0.344986	0.342816	0.340974	0.33925	0.337697	0.33727
06A3387	65.7877	7.80434	0.789159	0.841122	0.843389	0.829138	0.809979	0.78934	0.768484	0.747044	0.723839	0.694595	0.650588	0.593179	0.537168	0.495812	0.466126	0.44033	0.417002	0.396427	0.378311	0.362567	0.348661	0.336212	0.324625	0.313168	0.301159	0.289111	0.278132	0.268621	0.260558	0.25376	0.24824	0.244187	0.241667	0.240365	0.237362	0.23605	0.235139	0.232782	0.229949	0.227808	0.226094	0.224835	0.223837	0.223026	0.222226	0.221471	0.22145
27M30560	65.8235	20.0534	0.888387	0.953878	0.959956	0.943533	0.920171	0.895389	0.873651	0.854981	0.836431	0.815176	0.788896	0.752504	0.704881	0.657008	0.615007	0.577425	0.544838	0.516114	0.489846	0.465877	0.444671	0.426816	0.410947	0.39549	0.379585	0.363662	0.349075	0.336262	0.325377	0.316199	0.308422	0.302185	0.297521	0.294071	0.289763	0.286825	0.284361	0.280797	0.276646	0.273318	0.270462	0.268108	0.266125	0.264478	0.26296	0.261625	0.26124
06FL10221	65.9286	13.7866	0.917285	0.977349	0.987978	0.979745	0.963525	0.943287	0.922301	0.901363	0.878984	0.851801	0.813956	0.761547	0.702857	0.653283	0.61692	0.586683	0.560446	0.537109	0.515975	0.497489	0.481056	0.466479	0.452978	0.440275	0.427527	0.414833	0.402945	0.392163	0.382872	0.374898	0.368189	0.362932	0.359341	0.357222	0.353715	0.351675	0.350129	0.346721	0.343013	0.34012	0.337683	0.335781	0.33418	0.332881	0.331647	0.330547	0.330609
06A2562	66.1766	13.4993	0.902746	0.958863	0.959139	0.937827	0.910333	0.883022	0.85876	0.835752	0.813781	0.787945	0.752823	0.708264	0.665346	0.63305	0.608459	0.58429	0.561078	0.539677	0.519795	0.501758	0.484628	0.468274	0.452544	0.437411	0.422866	0.408754	0.39565	0.383713	0.373005	0.363736	0.35599	0.34988	0.345404	0.342125	0.337977	0.335297	0.332927	0.329383	0.324951	0.321414	0.318421	0.315982	0.313926	0.31216	0.310505	0.308994	0.308457
06A4439	66.2684	14.611	0.956596	1.02985	1.04311	1.03357	1.01449	0.991256	0.969301	0.949766	0.928426	0.90484	0.877523	0.843485	0.800206	0.753694	0.710056	0.669915	0.63589	0.60713	0.581731	0.558641	0.537639	0.519139	0.501897	0.485123	0.468463	0.451959	0.436214	0.421508	0.40798	0.395826	0.385412	0.376899	0.37018	0.364846	0.358841	0.354566	0.350489	0.345267	0.33935	0.334431	0.330031	0.326231	0.322861	0.319869	0.317042	0.314433	0.312849
06CL17649	66.2909	16.5065	0.8409	0.884321	0.873179	0.840325	0.801868	0.76187	0.724313	0.690268	0.657823	0.625872	0.594334	0.565713	0.541898	0.523534	0.507202	0.490292	0.473106	0.456918	0.441731	0.428022	0.415647	0.404526	0.393812	0.383652	0.373643	0.363771	0.354495	0.345822	0.33787	0.330646	0.324101	0.318688	0.314594	0.311694	0.306936	0.303952	0.301711	0.297929	0.293833	0.290369	0.287223	0.284455	0.281945	0.279659	0.277445	0.275393	0.274169
06CL11013	66.333	13.6318	0.978729	1.06022	1.08358	1.08476	1.07459	1.05769	1.03983	1.02206	1.00185	0.975427	0.938197	0.884517	0.819849	0.762671	0.71881	0.681869	0.651221	0.625849	0.604423	0.585388	0.568229	0.553215	0.538768	0.524421	0.510073	0.496146	0.48284	0.470355	0.458948	0.44843	0.438723	0.430102	0.422383	0.415778	0.408214	0.401969	0.396446	0.389446	0.381943	0.375539	0.369562	0.364106	0.359031	0.354231	0.349537	0.344956	0.341131
06CL13322	66.3587	14.5104	0.878232	0.936377	0.93964	0.9235	0.899872	0.87392	0.849202	0.826308	0.802574	0.776132	0.743636	0.701063	0.650173	0.600194	0.558417	0.522815	0.493099	0.468311	0.447399	0.429827	0.415031	0.402676	0.391177	0.379866	0.367884	0.355949	0.344949	0.334983	0.326241	0.318592	0.312136	0.307139	0.303685	0.301412	0.29755	0.295478	0.293596	0.290118	0.286426	0.283236	0.280361	0.277908	0.275761	0.273874	0.272057	0.270377	0.2696
06A2617	66.4287	15.6843	0.854396	0.899614	0.897354	0.878047	0.854354	0.830534	0.809312	0.788528	0.766626	0.74086	0.704852	0.655796	0.602414	0.560154	0.531181	0.507985	0.487093	0.468295	0.451302	0.436462	0.423733	0.412939	0.403323	0.39377	0.383008	0.371387	0.360135	0.349897	0.340925	0.333424	0.327544	0.323376	0.321022	0.319967	0.317721	0.31662	0.315398	0.312777	0.309641	0.307117	0.305112	0.303605	0.302407	0.301458	0.300504	0.299681	0.300002
06PR1494	66.5439	12.8242	0.865538	0.916295	0.910003	0.879991	0.8423	0.802917	0.765647	0.731164	0.697436	0.663676	0.631474	0.601875	0.576556	0.556492	0.537807	0.517013	0.496297	0.476503	0.458293	0.441719	0.426478	0.412721	0.399761	0.38703	0.373916	0.360637	0.348309	0.337382	0.328183	0.32053	0.314118	0.309163	0.30575	0.303827	0.300479	0.298579	0.297211	0.294176	0.290691	0.288027	0.285781	0.284003	0.282567	0.281385	0.280239	0.279178	0.279015
06CL13937	66.7852	12.6905	0.825023	0.88779	0.900416	0.894003	0.879509	0.859815	0.840019	0.820659	0.799214	0.773127	0.738764	0.690925	0.635276	0.585232	0.545	0.510399	0.480513	0.45497	0.432847	0.413875	0.397379	0.383397	0.370681	0.358548	0.346171	0.333627	0.321862	0.31121	0.30192	0.293745	0.28651	0.28044	0.275688	0.271934	0.26678	0.263354	0.260362	0.256268	0.251654	0.247745	0.244278	0.2413	0.238647	0.236272	0.234001	0.231843	0.230405
06CL13305	67.0117	16.7671	0.90082	0.969469	0.981627	0.972809	0.95481	0.93208	0.908875	0.886492	0.863325	0.83598	0.799553	0.747618	0.682924	0.621531	0.573794	0.53627	0.506637	0.481719	0.460114	0.441526	0.425582	0.412122	0.400042	0.388323	0.376095	0.363465	0.351585	0.340703	0.331119	0.322972	0.316132	0.310819	0.307082	0.304722	0.301298	0.299047	0.297255	0.294	0.289936	0.286723	0.28398	0.281727	0.279804	0.278182	0.27664	0.275224	0.27487
06FL15945	67.0125	11.3555	0.852158	0.918006	0.930888	0.922772	0.905255	0.883259	0.860098	0.836666	0.811446	0.781961	0.744715	0.697919	0.649689	0.610072	0.578389	0.548269	0.520625	0.495175	0.471759	0.450301	0.430897	0.413496	0.396977	0.380968	0.365051	0.349528	0.335058	0.321879	0.310282	0.30003	0.291098	0.283717	0.27785	0.273259	0.26784	0.264191	0.261009	0.256603	0.251655	0.247591	0.243994	0.240967	0.238329	0.236036	0.233875	0.231848	0.230656
26M33190	67.0835	15.641	0.885009	0.926397	0.916452	0.888675	0.856309	0.824439	0.79704	0.773047	0.750231	0.72771	0.703923	0.67944	0.658176	0.642046	0.626027	0.606431	0.586005	0.566419	0.548293	0.531141	0.514703	0.498527	0.482188	0.466202	0.45063	0.435411	0.420979	0.407521	0.395231	0.384188	0.37456	0.366501	0.360108	0.355086	0.348951	0.344561	0.34072	0.335501	0.330086	0.325688	0.32185	0.318679	0.316007	0.313783	0.311766	0.310009	0.309381
06FL14795	67.1756	13.5559	0.893141	0.948572	0.957287	0.950777	0.93794	0.921625	0.905007	0.889208	0.871687	0.850326	0.823834	0.787189	0.740523	0.691269	0.645789	0.604882	0.569834	0.540327	0.51453	0.492343	0.472721	0.455085	0.438817	0.423723	0.40953	0.395959	0.383404	0.372124	0.362257	0.353932	0.347042	0.341694	0.337785	0.335574	0.332413	0.330312	0.328421	0.324895	0.320846	0.317653	0.31492	0.312744	0.310924	0.309399	0.307947	0.306615	0.306426
06CL16763	67.2824	15.9808	0.886644	0.941981	0.944412	0.92747	0.902681	0.874179	0.845883	0.818275	0.790579	0.7598	0.720283	0.674181	0.631033	0.598842	0.574271	0.55061	0.528425	0.507705	0.488409	0.470704	0.454614	0.440445	0.427541	0.415411	0.403422	0.391545	0.380274	0.369498	0.359449	0.350438	0.342838	0.337113	0.333337	0.330948	0.326502	0.324236	0.322219	0.318464	0.31491	0.311911	0.309278	0.307073	0.305215	0.303632	0.302134	0.300764	0.300418
06CL13480	67.2853	13.792	0.78426	0.834051	0.838426	0.827952	0.813086	0.795671	0.778733	0.763128	0.746441	0.726283	0.69872	0.655552	0.597257	0.54003	0.493956	0.457137	0.427094	0.402288	0.381227	0.363461	0.348567	0.336135	0.325039	0.314862	0.304901	0.295219	0.286117	0.27787	0.270731	0.264526	0.259355	0.255343	0.252475	0.250715	0.247832	0.246069	0.24445	0.241521	0.237909	0.234916	0.232292	0.230116	0.228242	0.226613	0.225059	0.223593	0.222977
06FL14796	67.3071	16.9352	0.913491	0.979855	0.995708	0.992354	0.980237	0.963482	0.945178	0.927156	0.906819	0.881189	0.84553	0.792074	0.724369	0.661231	0.612367	0.573602	0.542211	0.51572	0.492571	0.472547	0.455118	0.439734	0.425764	0.412862	0.400504	0.388346	0.376925	0.366483	0.357407	0.349817	0.343499	0.33867	0.335343	0.333447	0.330724	0.329055	0.327419	0.324443	0.320861	0.318107	0.315804	0.313968	0.312468	0.311226	0.310025	0.30896	0.309056
06A1796	67.488	17.7124	0.986985	1.07307	1.08907	1.07427	1.0464	1.0143	0.983403	0.954552	0.924925	0.889512	0.840198	0.77809	0.717751	0.673788	0.641577	0.613256	0.587276	0.564501	0.543375	0.524395	0.507198	0.491739	0.477333	0.463538	0.450004	0.43624	0.422617	0.40935	0.396906	0.385671	0.376124	0.368347	0.362318	0.357773	0.352361	0.348524	0.344918	0.340008	0.334531	0.329987	0.32595	0.322472	0.319406	0.316717	0.314188	0.31186	0.310665
06A3981	67.5067	11.0145	0.753595	0.795993	0.791284	0.769552	0.743433	0.716111	0.689936	0.664962	0.640498	0.612313	0.575102	0.530965	0.491203	0.462714	0.441857	0.421907	0.402648	0.385331	0.370064	0.356605	0.344162	0.332446	0.320978	0.309723	0.298194	0.286804	0.276239	0.266768	0.258501	0.251345	0.245423	0.24091	0.237637	0.235459	0.232493	0.230759	0.229223	0.226678	0.22341	0.220849	0.218745	0.217117	0.215798	0.214701	0.213671	0.212739	0.212516
06PR1754	67.5289	12.8665	0.844365	0.897917	0.909524	0.904712	0.89236	0.876435	0.860638	0.845349	0.828841	0.808037	0.777425	0.730382	0.671544	0.617731	0.57588	0.541428	0.512739	0.488428	0.467269	0.449105	0.433249	0.419634	0.407367	0.395618	0.383537	0.371143	0.359566	0.349275	0.340616	0.333503	0.327531	0.322832	0.31965	0.317774	0.314231	0.312187	0.310401	0.307174	0.303833	0.300891	0.298355	0.29627	0.294499	0.292967	0.291489	0.290106	0.289615
06CL17615	67.5586	14.0503	0.904718	0.966262	0.970518	0.953335	0.927745	0.896995	0.866297	0.83637	0.806071	0.771912	0.727596	0.674809	0.625385	0.588793	0.562067	0.537375	0.514891	0.494519	0.476006	0.459304	0.443914	0.42976	0.416334	0.403508	0.390944	0.378595	0.367088	0.356677	0.347572	0.339705	0.332965	0.327594	0.323659	0.321111	0.317307	0.314961	0.313136	0.309661	0.305616	0.302446	0.299707	0.29749	0.295635	0.294079	0.29259	0.291241	0.290903
06CL17217	67.5685	13.5413	1.0237	1.11504	1.15021	1.15871	1.15398	1.14046	1.12477	1.10816	1.08877	1.06213	1.02132	0.956189	0.877102	0.807155	0.752664	0.707879	0.670104	0.638151	0.609501	0.583836	0.560539	0.539803	0.52071	0.5028	0.485718	0.469277	0.45402	0.440052	0.427554	0.416505	0.40663	0.398232	0.39148	0.386294	0.380141	0.375668	0.371609	0.366014	0.360457	0.355812	0.351759	0.348411	0.345569	0.343174	0.340985	0.33901	0.338253
06CL16948	67.5697	13.3869	0.968515	1.06357	1.09028	1.08671	1.06771	1.04136	1.01347	0.987015	0.959554	0.928315	0.890269	0.841463	0.787261	0.740328	0.700532	0.661993	0.627005	0.596242	0.568763	0.543298	0.519745	0.49813	0.477697	0.458411	0.440296	0.422977	0.406794	0.391734	0.37803	0.365705	0.354674	0.345247	0.337423	0.330963	0.323292	0.31774	0.312922	0.306726	0.300643	0.295513	0.290834	0.286754	0.283137	0.279927	0.276922	0.274126	0.272226
26M30392	67.6307	13.8154	0.862764	0.925234	0.93338	0.922684	0.904422	0.881855	0.859368	0.83775	0.814929	0.787893	0.751611	0.701528	0.644052	0.595109	0.557725	0.525628	0.497926	0.474429	0.454251	0.436835	0.421835	0.408822	0.396363	0.383703	0.369916	0.355278	0.340876	0.327255	0.314933	0.303921	0.294182	0.286075	0.279626	0.274659	0.26922	0.265448	0.262417	0.258455	0.253875	0.250212	0.247029	0.24438	0.242054	0.240024	0.238089	0.236269	0.23522
06CL11798	67.6526	13.3992	0.804333	0.83462	0.823025	0.800114	0.77562	0.751126	0.729144	0.709527	0.690273	0.670621	0.649225	0.621936	0.586427	0.549233	0.517421	0.491557	0.470325	0.452354	0.436308	0.422348	0.410352	0.400556	0.391697	0.3828	0.372891	0.362363	0.352461	0.343608	0.336027	0.32971	0.3245	0.320586	0.318114	0.316891	0.313876	0.312211	0.311123	0.30843	0.305218	0.302678	0.300521	0.298789	0.297353	0.296154	0.295011	0.293969	0.29377
06CL13944	67.6553	11.9893	0.883832	0.954899	0.970583	0.963498	0.947126	0.924671	0.902234	0.880786	0.858161	0.83036	0.792322	0.738331	0.67644	0.622267	0.580235	0.545045	0.515509	0.489938	0.46728	0.447024	0.428689	0.412055	0.396474	0.382045	0.368367	0.355447	0.343672	0.33308	0.323776	0.31552	0.307961	0.301463	0.296265	0.292184	0.287104	0.283385	0.280155	0.275796	0.270926	0.266749	0.263049	0.25986	0.257035	0.254512	0.252136	0.249924	0.248523
06CL16763	67.7711	19.0784	0.786929	0.827423	0.822091	0.798798	0.770334	0.739387	0.710003	0.681969	0.653492	0.623814	0.594559	0.567205	0.543638	0.523874	0.505294	0.485364	0.465424	0.447075	0.430277	0.41495	0.401119	0.388962	0.377556	0.366477	0.355033	0.343586	0.332761	0.322677	0.313652	0.30559	0.298551	0.292784	0.288423	0.285121	0.280621	0.277702	0.275155	0.271592	0.267728	0.264461	0.261626	0.259256	0.257187	0.2554	0.253703	0.252192	0.25153
06CL15402	67.7915	11.5773	0.893748	0.949833	0.955438	0.94381	0.923889	0.900624	0.87776	0.85595	0.832771	0.807057	0.775616	0.733577	0.680802	0.628784	0.585749	0.55105	0.522988	0.499354	0.478693	0.460625	0.44458	0.430364	0.417337	0.405421	0.394212	0.38334	0.373271	0.364196	0.35633	0.349635	0.343939	0.339493	0.336438	0.334822	0.331751	0.330028	0.328555	0.325217	0.321411	0.318417	0.315839	0.313778	0.312078	0.310667	0.30928	0.307994	0.307787
06CL13452	67.946	13.9003	0.966715	1.05072	1.07236	1.07147	1.05944	1.04096	1.02206	1.00328	0.981894	0.955716	0.922596	0.876295	0.81642	0.754349	0.699379	0.651498	0.611016	0.577377	0.548252	0.521977	0.49839	0.478077	0.45976	0.442408	0.425796	0.409819	0.395009	0.381569	0.369525	0.358992	0.349883	0.342327	0.336419	0.331869	0.326574	0.322626	0.319087	0.314309	0.309038	0.304619	0.300725	0.297434	0.294563	0.292072	0.289723	0.287557	0.28642
06FL13520	68.0076	8.70195	0.927749	0.997597	1.01541	1.01438	1.00336	0.988078	0.971044	0.953008	0.932989	0.906534	0.862985	0.794262	0.712524	0.64307	0.5937	0.556673	0.526938	0.501593	0.479407	0.460441	0.443971	0.429492	0.416496	0.404751	0.393617	0.382655	0.3724	0.363196	0.355392	0.348921	0.343661	0.339877	0.337796	0.337384	0.335556	0.335101	0.334626	0.332053	0.329156	0.326883	0.325022	0.32362	0.322551	0.321721	0.320857	0.32	0.320226
06CL12917	68.0543	12.2392	0.895483	0.95393	0.95744	0.940766	0.916635	0.889174	0.863044	0.837505	0.810146	0.780737	0.746046	0.703176	0.655119	0.611254	0.576014	0.54645	0.521599	0.500114	0.48117	0.464703	0.45008	0.437068	0.424736	0.412508	0.399716	0.386494	0.373887	0.362352	0.352138	0.343334	0.335811	0.329628	0.324759	0.321192	0.316536	0.313202	0.310245	0.305681	0.300751	0.296616	0.29299	0.289959	0.287361	0.285133	0.283066	0.28125	0.280591
06A5799	68.0723	9.88593	0.710754	0.743313	0.723743	0.685877	0.645491	0.607827	0.575257	0.546556	0.519141	0.491098	0.462205	0.435343	0.413057	0.396023	0.382117	0.367516	0.353085	0.339928	0.327955	0.317511	0.308246	0.299618	0.291419	0.283578	0.275653	0.267546	0.259496	0.251683	0.244161	0.237207	0.231095	0.226087	0.222301	0.219421	0.215347	0.212766	0.210565	0.207387	0.203442	0.200195	0.19742	0.195138	0.193172	0.191451	0.189823	0.188284	0.187394
06CL17514	68.1279	14.1232	0.838921	0.888783	0.885589	0.86059	0.828075	0.793362	0.760811	0.730731	0.701291	0.671356	0.641872	0.614268	0.590962	0.571707	0.553073	0.531546	0.50965	0.488264	0.467908	0.448908	0.431065	0.414472	0.398472	0.383253	0.368441	0.354219	0.341135	0.329286	0.318925	0.309956	0.302303	0.296212	0.29165	0.288519	0.284518	0.281991	0.279739	0.276116	0.271908	0.268504	0.265586	0.263224	0.261237	0.2596	0.258054	0.256651	0.256264
06CL16519	68.1793	14.0361	0.832558	0.892542	0.895408	0.874551	0.845091	0.813775	0.783833	0.755095	0.726035	0.693955	0.653992	0.607223	0.56329	0.529952	0.503967	0.479703	0.456993	0.436294	0.41742	0.400483	0.385131	0.37142	0.358435	0.345781	0.332738	0.319839	0.307939	0.297281	0.288094	0.280075	0.273198	0.267714	0.263705	0.260843	0.256849	0.254513	0.252436	0.249237	0.245292	0.242032	0.239223	0.236924	0.234956	0.233275	0.23169	0.230216	0.229534
06A1148	68.1879	12.7529	0.85873	0.907579	0.89514	0.854939	0.807625	0.763254	0.725797	0.69355	0.663997	0.635158	0.606797	0.580038	0.557283	0.53902	0.522103	0.503182	0.483506	0.464101	0.445753	0.429077	0.41435	0.401629	0.389844	0.378245	0.365984	0.353378	0.341614	0.33116	0.32228	0.314813	0.308534	0.303749	0.300741	0.299034	0.29585	0.294224	0.29281	0.289826	0.286386	0.283577	0.281223	0.279348	0.277812	0.276542	0.275307	0.274148	0.27395
06A4170	68.3469	12.4762	0.918306	0.983948	0.980915	0.952714	0.918549	0.88527	0.856816	0.831982	0.806719	0.77727	0.742942	0.701732	0.65734	0.618106	0.585233	0.555019	0.528156	0.505101	0.48516	0.468268	0.453888	0.441404	0.429644	0.418205	0.40693	0.39544	0.384126	0.372977	0.362185	0.352033	0.342739	0.334671	0.328083	0.322747	0.316446	0.311601	0.307215	0.301685	0.295741	0.290688	0.286194	0.282334	0.278934	0.275962	0.273172	0.270543	0.268801
06CL12504	68.5476	12.9237	0.840737	0.894267	0.899187	0.886376	0.866696	0.844301	0.821819	0.798701	0.774884	0.744992	0.697384	0.63239	0.568443	0.522855	0.492593	0.468658	0.447138	0.428281	0.411238	0.396442	0.383566	0.372654	0.362743	0.352945	0.3422	0.331032	0.320673	0.311547	0.304015	0.297735	0.292773	0.289235	0.287265	0.286662	0.284556	0.283843	0.28332	0.281055	0.278335	0.276262	0.274625	0.273441	0.272551	0.271882	0.271211	0.27062	0.27107
06A4527	68.6022	11.5093	0.851397	0.890869	0.878738	0.846381	0.807883	0.768906	0.732932	0.699426	0.666823	0.634101	0.600014	0.568361	0.543092	0.524187	0.508275	0.492299	0.476631	0.461697	0.448145	0.436288	0.425615	0.415805	0.406375	0.397328	0.388169	0.378782	0.369829	0.361382	0.353619	0.346694	0.34081	0.336385	0.333641	0.332427	0.32901	0.327416	0.326238	0.322985	0.319573	0.31685	0.314524	0.312657	0.311132	0.309866	0.308622	0.307433	0.307231
06PR5925	68.759	10.4549	0.90044	0.9589	0.970507	0.964405	0.95099	0.934078	0.91774	0.902104	0.884329	0.862025	0.829587	0.780629	0.719773	0.66341	0.618477	0.580809	0.549191	0.521936	0.498016	0.476872	0.458479	0.442611	0.428426	0.414903	0.401198	0.387678	0.375385	0.364824	0.356004	0.348659	0.34245	0.337601	0.334326	0.332512	0.329075	0.327273	0.325875	0.322792	0.319615	0.317075	0.314903	0.313208	0.311847	0.310767	0.309725	0.308745	0.308641
06A3457	69.0852	14.4797	0.947209	1.01938	1.0338	1.02645	1.00993	0.989117	0.967494	0.946827	0.925419	0.897903	0.858471	0.803274	0.742969	0.694481	0.657449	0.624128	0.59388	0.5672	0.54284	0.5208	0.500777	0.482662	0.465753	0.449351	0.43314	0.417231	0.40245	0.388996	0.377006	0.366524	0.357405	0.34996	0.34438	0.340405	0.334908	0.331298	0.328361	0.324009	0.319511	0.3158	0.312569	0.309883	0.307603	0.305646	0.303824	0.302179	0.301523
06FL15695	69.1948	13.9121	0.89599	0.942302	0.938194	0.913552	0.881591	0.84659	0.812527	0.779602	0.746513	0.712081	0.6765	0.641226	0.611515	0.589096	0.57062	0.551707	0.533291	0.516091	0.500219	0.486446	0.474679	0.464358	0.454672	0.444548	0.433223	0.421167	0.409919	0.400042	0.391624	0.384504	0.378568	0.373956	0.37085	0.369119	0.365709	0.363832	0.362332	0.359004	0.35553	0.352754	0.350371	0.348466	0.346903	0.345598	0.344323	0.343166	0.34301
27M31186	69.2111	12.8288	0.883972	0.936221	0.942055	0.933163	0.918177	0.900393	0.88394	0.869305	0.853994	0.836614	0.813902	0.779084	0.729512	0.675308	0.626715	0.585	0.550557	0.522133	0.497678	0.475954	0.456433	0.43928	0.423713	0.409087	0.394734	0.380908	0.368455	0.357544	0.348275	0.340389	0.3336	0.328195	0.324385	0.321802	0.317742	0.315358	0.313401	0.30995	0.306139	0.302985	0.3002	0.297868	0.295837	0.294102	0.292428	0.290837	0.290131
06FL15718	69.2891	13.1427	0.826514	0.861344	0.852119	0.826222	0.796706	0.766895	0.740178	0.714662	0.69041	0.664419	0.631313	0.593929	0.562207	0.540557	0.524186	0.507765	0.491101	0.474887	0.459421	0.445766	0.433031	0.420696	0.40852	0.396813	0.385154	0.373406	0.362182	0.351836	0.342821	0.335448	0.329643	0.325472	0.322783	0.321502	0.319699	0.318882	0.317843	0.315267	0.312107	0.309654	0.307602	0.306047	0.304826	0.303871	0.302982	0.302188	0.302496
06A5718	69.3818	10.6015	0.85786	0.915929	0.921162	0.908514	0.889927	0.868644	0.846117	0.821377	0.794768	0.760171	0.703972	0.632054	0.567923	0.526505	0.500219	0.478419	0.458469	0.440582	0.424954	0.411446	0.399201	0.387901	0.376732	0.36587	0.354938	0.343973	0.333432	0.323403	0.314213	0.306022	0.29912	0.293816	0.289986	0.28753	0.28398	0.282	0.280372	0.277172	0.273343	0.270395	0.267875	0.265866	0.264209	0.262804	0.26147	0.26027	0.260007
06A0584	69.4135	10.8364	0.946036	1.02405	1.03967	1.02968	1.00898	0.983744	0.958504	0.934164	0.909619	0.881857	0.843994	0.793194	0.735923	0.687325	0.649928	0.617107	0.588217	0.563686	0.541994	0.522655	0.505243	0.489554	0.474626	0.460366	0.446788	0.433545	0.420698	0.408148	0.396131	0.384968	0.375144	0.366924	0.360173	0.354588	0.348555	0.344019	0.339606	0.334025	0.327741	0.32232	0.31739	0.313046	0.309142	0.305607	0.302286	0.299148	0.296868
06A4657	69.4271	13.5349	0.931685	0.990233	0.992675	0.972131	0.943756	0.91333	0.882819	0.851319	0.819704	0.781586	0.728104	0.668397	0.620129	0.58997	0.569766	0.55086	0.532304	0.51476	0.498663	0.484478	0.472001	0.461006	0.450732	0.440704	0.429837	0.418241	0.406683	0.395708	0.385847	0.377345	0.370383	0.365118	0.361602	0.35949	0.35597	0.353965	0.351987	0.348103	0.344194	0.341035	0.338361	0.336221	0.334443	0.332931	0.33143	0.330061	0.329923
06PR5589	69.4392	9.56938	0.837344	0.880812	0.874154	0.849512	0.820971	0.793202	0.76815	0.745252	0.722348	0.696274	0.660108	0.615576	0.573665	0.543157	0.520428	0.499594	0.479698	0.461342	0.444374	0.429114	0.415293	0.402938	0.391292	0.380209	0.36928	0.358652	0.348937	0.340241	0.332746	0.326306	0.320773	0.316471	0.313634	0.311916	0.308184	0.306328	0.304761	0.3014	0.297771	0.29467	0.291885	0.289525	0.28748	0.285706	0.283996	0.282339	0.28147
06A3523	69.4543	6.756	0.806239	0.863587	0.868974	0.854897	0.833731	0.810165	0.785689	0.760716	0.73359	0.701539	0.661927	0.615222	0.568573	0.531211	0.501461	0.474568	0.449696	0.427905	0.408826	0.392122	0.377055	0.363308	0.350159	0.337413	0.324502	0.31185	0.300194	0.289593	0.280034	0.271373	0.263765	0.257574	0.252928	0.249397	0.24418	0.241152	0.23854	0.234756	0.230834	0.227475	0.224575	0.222176	0.220084	0.218233	0.216473	0.214813	0.213795
06FL11244	69.463	13.7266	0.879147	0.933725	0.943403	0.936853	0.924097	0.907077	0.89087	0.875381	0.857517	0.835797	0.806124	0.759019	0.695183	0.630142	0.578008	0.538794	0.508224	0.483116	0.461695	0.443658	0.428498	0.415435	0.403719	0.392806	0.381951	0.371221	0.361225	0.352492	0.345071	0.338883	0.333926	0.330379	0.328446	0.327958	0.326166	0.325452	0.324753	0.322293	0.319634	0.317556	0.315845	0.314605	0.31367	0.312996	0.312307	0.311672	0.312174
06A1575	69.4696	10.1984	0.81699	0.862322	0.862238	0.845707	0.824221	0.802047	0.782195	0.764	0.74608	0.724875	0.693347	0.647222	0.593599	0.548274	0.515518	0.488935	0.465616	0.444956	0.426617	0.410857	0.397103	0.385103	0.373943	0.363698	0.353532	0.343234	0.333371	0.324187	0.316105	0.309148	0.303421	0.299123	0.296313	0.294847	0.292116	0.290649	0.289506	0.2867	0.283321	0.280743	0.278606	0.276925	0.275558	0.274389	0.273225	0.272132	0.271972
06FL15843	69.542	9.85227	0.82819	0.87217	0.877414	0.86817	0.853029	0.836186	0.820649	0.806191	0.791511	0.773212	0.746854	0.705458	0.652832	0.601959	0.561454	0.528414	0.501473	0.478721	0.459289	0.44308	0.429494	0.418251	0.408073	0.398072	0.387381	0.376571	0.366972	0.358936	0.352337	0.346792	0.342071	0.338523	0.336455	0.335638	0.332566	0.331328	0.330391	0.327587	0.3249	0.322701	0.320836	0.319358	0.318154	0.317153	0.316142	0.315146	0.315
06A4515	69.5474	13.9149	0.879647	0.92562	0.92022	0.896849	0.86915	0.841116	0.817164	0.795142	0.773391	0.748893	0.716923	0.67478	0.628617	0.589804	0.56076	0.535693	0.513472	0.493475	0.475577	0.459974	0.44625	0.434106	0.422914	0.412202	0.401256	0.389962	0.379014	0.368646	0.359048	0.350674	0.343629	0.338223	0.334468	0.331948	0.3281	0.325756	0.323591	0.320004	0.315952	0.312663	0.309867	0.307578	0.305621	0.303967	0.302364	0.300893	0.30045
26M3004	69.6818	12.9834	0.91393	0.986305	1.00365	0.999278	0.986451	0.96884	0.952126	0.936889	0.920288	0.899487	0.870439	0.822204	0.755486	0.687752	0.633037	0.589699	0.554832	0.526234	0.501632	0.480151	0.461381	0.445163	0.430476	0.416252	0.401663	0.386806	0.372879	0.360411	0.349628	0.340546	0.332846	0.326745	0.322308	0.319249	0.314707	0.311846	0.309306	0.305363	0.301115	0.297579	0.294489	0.291912	0.289705	0.287802	0.285967	0.284259	0.283502
06CL16758	69.7909	10.7842	0.892081	0.952903	0.961871	0.951386	0.934063	0.912695	0.890979	0.869038	0.845282	0.817799	0.776677	0.715178	0.644022	0.585475	0.545641	0.515385	0.490488	0.46884	0.449839	0.433372	0.419046	0.406776	0.395581	0.384894	0.37394	0.362962	0.352814	0.343793	0.336093	0.329668	0.324294	0.320154	0.317323	0.315626	0.313357	0.312057	0.310604	0.307833	0.304016	0.300874	0.29813	0.295838	0.293821	0.292061	0.290329	0.288669	0.287964
06A3839	69.9044	10.2247	0.782964	0.822652	0.813566	0.786141	0.754848	0.723315	0.693326	0.66438	0.635104	0.602948	0.563533	0.521532	0.485957	0.461441	0.444262	0.427889	0.411641	0.396693	0.38339	0.372045	0.362127	0.353197	0.344426	0.335315	0.325066	0.314142	0.303593	0.294004	0.285841	0.278949	0.273481	0.26954	0.266889	0.265538	0.263201	0.262218	0.261244	0.258663	0.255554	0.253229	0.251275	0.249792	0.248622	0.247669	0.246733	0.245857	0.245872
06PR2490	69.9754	12.6396	0.849957	0.901317	0.90839	0.899468	0.884392	0.8666	0.848777	0.831573	0.812536	0.790579	0.762775	0.721708	0.665997	0.607493	0.558911	0.521021	0.491432	0.467223	0.446662	0.429203	0.414289	0.401824	0.39063	0.379949	0.368695	0.357163	0.346351	0.336873	0.329111	0.322822	0.317792	0.314178	0.312022	0.311253	0.309047	0.308159	0.307618	0.305295	0.302487	0.300363	0.298561	0.297165	0.296074	0.295217	0.294363	0.293544	0.293643
06FL12601	70.1319	11.1715	0.817136	0.862803	0.855663	0.826601	0.79189	0.757352	0.727053	0.700135	0.675036	0.649724	0.623577	0.595795	0.568592	0.545655	0.524535	0.502167	0.479931	0.459115	0.439657	0.421935	0.405829	0.391423	0.377841	0.364818	0.35149	0.338145	0.32578	0.314799	0.30558	0.297792	0.291264	0.286077	0.282278	0.279653	0.276339	0.274342	0.272542	0.269656	0.26597	0.263074	0.26066	0.258741	0.257153	0.255813	0.254561	0.253421	0.253101
06A1785	70.1711	12.3252	0.940136	1.00241	1.01259	1.00345	0.987426	0.968033	0.948449	0.929639	0.909817	0.884438	0.845418	0.788596	0.726392	0.676788	0.641336	0.611302	0.585188	0.562112	0.540846	0.521855	0.505211	0.490735	0.477425	0.464713	0.452298	0.439935	0.428147	0.416988	0.406511	0.39694	0.388703	0.382075	0.377274	0.373895	0.369376	0.366524	0.363781	0.35952	0.354913	0.351021	0.34755	0.344581	0.342031	0.339825	0.337751	0.335829	0.334957
06FL15722	70.3162	12.6313	0.820071	0.867815	0.867324	0.845973	0.817845	0.788532	0.761416	0.735781	0.711295	0.683623	0.644714	0.59598	0.550598	0.517867	0.494824	0.474335	0.4547	0.436218	0.418863	0.403403	0.38945	0.376717	0.364503	0.352918	0.341361	0.330083	0.319785	0.310704	0.303126	0.296781	0.291572	0.287675	0.285239	0.284124	0.28196	0.280966	0.279934	0.277349	0.274257	0.27168	0.269498	0.267801	0.266417	0.265332	0.264293	0.263307	0.263298
06CL10901	70.5528	13.6475	0.879209	0.948989	0.96464	0.960347	0.946821	0.927579	0.907454	0.886868	0.864187	0.835761	0.794871	0.734219	0.664091	0.60341	0.55889	0.523732	0.494997	0.46998	0.448099	0.42878	0.411684	0.396676	0.382908	0.370096	0.357754	0.345694	0.334367	0.323962	0.3149	0.307067	0.300381	0.2951	0.29132	0.288843	0.28538	0.283354	0.28167	0.278604	0.274928	0.272005	0.269553	0.267614	0.266002	0.264655	0.263357	0.262153	0.261885
06A0679	70.621	11.0987	0.994029	1.08103	1.10672	1.10935	1.1006	1.08415	1.06607	1.04441	1.01987	0.987474	0.937291	0.867076	0.793074	0.736218	0.696144	0.662114	0.631854	0.605036	0.580547	0.557769	0.536705	0.517292	0.49848	0.479725	0.461043	0.442929	0.426551	0.41211	0.399574	0.388753	0.379607	0.372282	0.366877	0.363152	0.357838	0.354596	0.351916	0.347582	0.343284	0.339822	0.336852	0.334442	0.332437	0.330724	0.329089	0.327555	0.326959
06A3301	70.6485	9.16806	0.795661	0.844309	0.843206	0.82467	0.803045	0.781497	0.762431	0.743782	0.724278	0.698961	0.658012	0.600128	0.540998	0.496242	0.4647	0.43859	0.41539	0.395157	0.377434	0.362034	0.348694	0.336985	0.32631	0.316115	0.305576	0.295132	0.285581	0.277144	0.269774	0.263269	0.2579	0.253897	0.251365	0.25009	0.246602	0.24484	0.243838	0.241121	0.238125	0.235805	0.233879	0.232428	0.231269	0.230336	0.229443	0.228618	0.228486
06PR3734	70.6615	9.05939	0.832183	0.877136	0.880359	0.870909	0.856753	0.839817	0.822963	0.805739	0.785703	0.760866	0.723384	0.66894	0.60704	0.554308	0.516196	0.486912	0.462616	0.441959	0.423988	0.408727	0.39575	0.384797	0.375271	0.36667	0.358032	0.349165	0.34072	0.333144	0.326865	0.321737	0.31771	0.314995	0.313693	0.31397	0.312645	0.312379	0.312491	0.310436	0.307658	0.305788	0.304188	0.302999	0.3021	0.301413	0.300697	0.299966	0.300195
06PR0275	70.6856	10.257	0.866581	0.918316	0.922336	0.911199	0.894955	0.877181	0.859719	0.840718	0.820314	0.794271	0.749181	0.682624	0.611495	0.557156	0.521954	0.496221	0.474658	0.456057	0.439651	0.42532	0.412888	0.40239	0.392733	0.383713	0.37465	0.365483	0.356899	0.349113	0.342328	0.336486	0.331488	0.327626	0.325236	0.324031	0.321059	0.319535	0.318364	0.315337	0.311668	0.308739	0.306191	0.304069	0.302259	0.30069	0.299124	0.297607	0.297004
06FL11166	70.7352	12.4471	0.862331	0.906386	0.902937	0.88485	0.862448	0.838739	0.817287	0.798065	0.779097	0.758778	0.733792	0.699011	0.658405	0.621387	0.590055	0.560706	0.533554	0.509657	0.487952	0.468488	0.450914	0.434947	0.419853	0.405081	0.390136	0.375515	0.362396	0.351108	0.34165	0.333768	0.327203	0.322045	0.318401	0.316116	0.31286	0.310829	0.309224	0.306336	0.302719	0.299896	0.29753	0.295667	0.294105	0.292833	0.291626	0.290531	0.290391
26M31535	70.7503	12.8924	0.898479	0.953377	0.957323	0.94502	0.92853	0.909466	0.891407	0.874854	0.857873	0.83865	0.813247	0.772942	0.715732	0.655172	0.605964	0.567613	0.536869	0.511119	0.488633	0.46921	0.452417	0.438064	0.425151	0.412831	0.400091	0.38712	0.374883	0.363716	0.353844	0.345303	0.338306	0.333035	0.329523	0.327484	0.324504	0.322601	0.320724	0.317285	0.313523	0.31052	0.30801	0.30606	0.3045	0.303237	0.302006	0.3009	0.30096
06A4798	70.7968	7.80102	0.783488	0.825521	0.819304	0.795395	0.767977	0.740214	0.714399	0.689566	0.66459	0.63663	0.601134	0.558151	0.516698	0.48609	0.46415	0.444928	0.426747	0.410293	0.39544	0.382383	0.370608	0.359866	0.349509	0.33959	0.329412	0.319057	0.309132	0.299783	0.2914	0.283839	0.277232	0.271836	0.26781	0.264868	0.260885	0.258375	0.256218	0.252676	0.248402	0.24495	0.241991	0.239568	0.237504	0.235696	0.233988	0.232422	0.231738
06A1221	70.8156	11.4508	0.933805	1.00933	1.02884	1.02621	1.01441	0.997606	0.980473	0.962619	0.94178	0.914627	0.876524	0.823533	0.762633	0.710728	0.6688	0.631536	0.599339	0.57263	0.549419	0.529142	0.511151	0.495012	0.479614	0.464608	0.449994	0.435674	0.422341	0.410013	0.398692	0.388389	0.379034	0.370891	0.364162	0.358076	0.35087	0.345606	0.340459	0.334331	0.327973	0.322154	0.316735	0.31183	0.307327	0.303211	0.299354	0.295734	0.292866
26M30230	71.1321	11.406	0.871935	0.922972	0.927227	0.914216	0.89497	0.872775	0.851118	0.830456	0.808769	0.78367	0.751496	0.708574	0.658837	0.614692	0.579669	0.549756	0.524098	0.501508	0.481448	0.463797	0.448479	0.435538	0.423788	0.412312	0.400208	0.387911	0.376538	0.366589	0.35821	0.351091	0.344932	0.340041	0.336695	0.334533	0.330312	0.328075	0.326156	0.3227	0.319302	0.316316	0.313666	0.311439	0.3095	0.307826	0.306223	0.304721	0.30397
06A1191	71.1444	12.5236	0.931944	1.00103	1.01193	1.00101	0.981977	0.960156	0.939362	0.919536	0.898474	0.873364	0.841899	0.798975	0.746536	0.695041	0.649868	0.609164	0.574406	0.544819	0.518904	0.496286	0.476608	0.459783	0.444568	0.430082	0.415749	0.401684	0.388924	0.377524	0.367434	0.358529	0.350787	0.344643	0.340296	0.337254	0.332306	0.329607	0.327108	0.323036	0.318988	0.315477	0.312397	0.309791	0.307556	0.305613	0.303783	0.302089	0.301264
06PR0288	71.2072	12.2948	0.826106	0.865169	0.864503	0.85215	0.836514	0.819843	0.803307	0.786686	0.769272	0.745871	0.703894	0.640234	0.573062	0.52452	0.4952	0.473868	0.455685	0.439918	0.426175	0.414352	0.404005	0.395021	0.386727	0.378616	0.36987	0.360572	0.351683	0.343686	0.336944	0.331483	0.327237	0.324354	0.322847	0.322698	0.320804	0.320165	0.319716	0.317205	0.314358	0.312104	0.310166	0.308659	0.307474	0.306537	0.305606	0.304751	0.304906
06PR5739	71.2339	9.68282	0.716212	0.744022	0.721455	0.677693	0.631103	0.588999	0.553834	0.524278	0.498041	0.473677	0.451384	0.432395	0.417182	0.405294	0.393915	0.380526	0.366557	0.353218	0.34023	0.328531	0.318648	0.310388	0.303068	0.295601	0.287294	0.278672	0.270741	0.263977	0.258343	0.253653	0.249919	0.247318	0.246028	0.246004	0.243967	0.243444	0.243216	0.241196	0.238788	0.236878	0.235241	0.23397	0.232951	0.232104	0.231249	0.230418	0.230331
06A0815	71.2461	14.3908	0.933112	0.995514	1.00406	0.993364	0.975404	0.955007	0.935862	0.91864	0.90187	0.882599	0.858653	0.825698	0.784582	0.744085	0.708879	0.675356	0.645142	0.618808	0.595721	0.574534	0.55392	0.533669	0.513488	0.493919	0.475503	0.458259	0.442367	0.427866	0.414896	0.403297	0.393207	0.384801	0.378136	0.372795	0.365685	0.360963	0.356859	0.351112	0.345419	0.340597	0.336216	0.332362	0.328981	0.325998	0.323226	0.320724	0.319283
06PR4387	71.2625	14.6276	0.892115	0.940121	0.9419	0.927984	0.909337	0.888851	0.868718	0.849765	0.829546	0.804632	0.769472	0.720083	0.666373	0.622057	0.589656	0.56363	0.541106	0.521407	0.504013	0.488795	0.47569	0.464497	0.454381	0.444477	0.433559	0.422097	0.41139	0.401867	0.393792	0.386801	0.380797	0.37602	0.372796	0.370848	0.367048	0.364843	0.363024	0.359454	0.355807	0.352712	0.349965	0.347708	0.345757	0.344104	0.342527	0.341069	0.340608
26M30931	71.2754	11.3667	0.876072	0.94235	0.957107	0.952404	0.9392	0.920477	0.901139	0.882337	0.861692	0.837266	0.803663	0.753828	0.690769	0.632686	0.587968	0.552855	0.525091	0.502855	0.484138	0.468164	0.454131	0.441827	0.429951	0.418153	0.406017	0.393481	0.381171	0.369317	0.358265	0.348041	0.338779	0.330802	0.324163	0.318915	0.313096	0.308877	0.305321	0.300634	0.295321	0.29087	0.286811	0.283252	0.280039	0.277099	0.274264	0.271534	0.269513
06CL16682	71.2953	11.7869	0.889342	0.959347	0.976409	0.972924	0.959557	0.939979	0.919674	0.898611	0.874942	0.846231	0.8043	0.743412	0.672879	0.612125	0.566993	0.531175	0.501886	0.477335	0.456047	0.437439	0.42093	0.406617	0.393452	0.380943	0.368263	0.355863	0.344596	0.334609	0.326035	0.318575	0.312063	0.306783	0.302902	0.300166	0.296071	0.293513	0.291353	0.287692	0.283564	0.280081	0.276978	0.274327	0.272004	0.26996	0.267998	0.26613	0.265098
26M31832	71.3462	13.2634	0.875593	0.919933	0.909902	0.880467	0.84612	0.810327	0.775597	0.741648	0.707291	0.671929	0.634828	0.599591	0.570755	0.550068	0.533381	0.515654	0.498107	0.481615	0.466642	0.453588	0.441966	0.431687	0.421831	0.411556	0.39998	0.387527	0.375654	0.364831	0.355371	0.347292	0.340529	0.335376	0.331979	0.329927	0.325591	0.323439	0.321678	0.318059	0.314652	0.311825	0.309353	0.307331	0.305625	0.304162	0.302736	0.30141	0.301023
06PR1711	71.5303	8.32963	0.831785	0.876304	0.879009	0.86704	0.849335	0.829141	0.809525	0.791539	0.773551	0.752931	0.726193	0.686549	0.636271	0.587802	0.54901	0.51819	0.493092	0.471644	0.452883	0.436871	0.422871	0.410778	0.39982	0.39001	0.380674	0.371505	0.362914	0.355102	0.348295	0.342458	0.337351	0.333294	0.330628	0.329058	0.325989	0.324465	0.322638	0.319392	0.316207	0.313211	0.310533	0.308258	0.306282	0.304558	0.302878	0.301256	0.30048
06CL14986	71.54	12.7972	0.874038	0.932641	0.942746	0.932664	0.914672	0.893152	0.871392	0.851104	0.829882	0.806033	0.776501	0.738626	0.697888	0.663701	0.635747	0.6089	0.584421	0.563127	0.54451	0.52743	0.511419	0.496455	0.481743	0.467327	0.453247	0.439446	0.426384	0.414219	0.403107	0.393002	0.38385	0.375785	0.368866	0.362703	0.355212	0.34971	0.344599	0.338334	0.331775	0.326006	0.320655	0.315859	0.311449	0.30741	0.303592	0.299999	0.297193
06PR5768	71.5724	9.22665	0.820137	0.866435	0.861077	0.833779	0.79835	0.760953	0.725587	0.692619	0.660463	0.628538	0.597915	0.570298	0.546794	0.52747	0.508938	0.488679	0.467992	0.448616	0.430515	0.414023	0.398815	0.384872	0.371792	0.3597	0.348127	0.337124	0.327089	0.318087	0.310364	0.303725	0.298157	0.293882	0.290959	0.289382	0.286674	0.285249	0.284071	0.281292	0.277791	0.275015	0.272625	0.270698	0.269098	0.267739	0.266437	0.265189	0.264777
06PR4634	71.5753	9.1954	0.840558	0.885504	0.891554	0.883602	0.870595	0.855108	0.840056	0.826313	0.811154	0.791886	0.762494	0.718283	0.665406	0.618581	0.582603	0.55182	0.525232	0.501942	0.481587	0.46392	0.448502	0.435528	0.42396	0.412926	0.40136	0.389498	0.378435	0.368664	0.36042	0.353554	0.347775	0.3434	0.340567	0.339165	0.33602	0.334649	0.333433	0.330392	0.327401	0.324916	0.322746	0.32101	0.319573	0.318393	0.317212	0.316083	0.315842
06PR5652	71.6661	8.03561	0.76217	0.804045	0.792941	0.75976	0.721522	0.685099	0.653595	0.625718	0.599047	0.572522	0.545276	0.517153	0.490571	0.468839	0.449455	0.429254	0.409311	0.391151	0.374819	0.360076	0.346606	0.334472	0.323089	0.312005	0.300565	0.289211	0.278768	0.269593	0.261765	0.254993	0.249328	0.244947	0.241904	0.240201	0.237416	0.236039	0.234869	0.232336	0.229211	0.226648	0.224473	0.222755	0.221296	0.220051	0.218862	0.21774	0.217389
06FL11439	71.6849	12.9075	0.915775	0.985578	1.00246	1.00044	0.988585	0.971926	0.954035	0.936386	0.917213	0.893584	0.860566	0.811904	0.754265	0.703443	0.662892	0.626783	0.59401	0.563974	0.536028	0.510631	0.487104	0.465181	0.444502	0.425566	0.40837	0.392603	0.378403	0.365692	0.354677	0.345212	0.337148	0.330697	0.32595	0.322773	0.318235	0.315437	0.313294	0.309425	0.305296	0.302023	0.299183	0.296852	0.294861	0.293168	0.291579	0.290111	0.28965
26M32529	71.7558	16.0444	0.82236	0.850562	0.826982	0.786627	0.745321	0.707377	0.674468	0.645111	0.617197	0.588973	0.558776	0.529929	0.506766	0.489812	0.476005	0.461734	0.446952	0.432827	0.419768	0.408405	0.398534	0.390423	0.383031	0.375587	0.366903	0.357228	0.347839	0.339393	0.332212	0.326398	0.321681	0.31825	0.316163	0.315342	0.313526	0.312532	0.31158	0.309237	0.306242	0.30395	0.302044	0.300579	0.299402	0.298451	0.297529	0.296712	0.296892
06A4336	71.8583	13.5277	0.907538	0.960953	0.963501	0.949832	0.929852	0.906922	0.885678	0.86704	0.848013	0.826709	0.801733	0.767917	0.725502	0.682817	0.646062	0.613211	0.584338	0.559657	0.537641	0.517847	0.499789	0.483224	0.467471	0.45192	0.43613	0.420114	0.404849	0.390867	0.378558	0.368083	0.359363	0.352379	0.347212	0.343425	0.338602	0.335381	0.332337	0.327892	0.323237	0.319311	0.315924	0.313106	0.310712	0.308664	0.306732	0.304956	0.304246
06FL14416	71.8945	8.95141	0.855315	0.91318	0.920202	0.908552	0.888964	0.865886	0.842915	0.820077	0.796338	0.767582	0.729096	0.67694	0.619399	0.570969	0.534064	0.503223	0.476738	0.45351	0.433219	0.416064	0.401219	0.388432	0.376673	0.365757	0.355002	0.344277	0.334083	0.324749	0.316684	0.309836	0.304046	0.299577	0.296481	0.294694	0.291972	0.290465	0.289025	0.285987	0.282307	0.279342	0.276814	0.274774	0.273073	0.271629	0.270219	0.268862	0.268466
06PR0540	71.9795	10.3433	0.84144	0.879365	0.872554	0.85151	0.826393	0.799836	0.77473	0.750467	0.725338	0.696285	0.658727	0.614512	0.573203	0.542532	0.520663	0.501079	0.482478	0.465877	0.451006	0.438146	0.427111	0.41768	0.408934	0.399909	0.389669	0.378654	0.368075	0.358808	0.351093	0.344746	0.339551	0.335584	0.332934	0.331665	0.329325	0.328015	0.326723	0.323605	0.320212	0.317496	0.315202	0.313456	0.312077	0.310978	0.309899	0.308904	0.308997
06A0527	72.2688	13.519	0.918299	0.990425	1.00492	0.995776	0.977174	0.955402	0.934524	0.915164	0.893221	0.865157	0.825795	0.769243	0.70321	0.645361	0.600689	0.563858	0.533184	0.5073	0.4851	0.466239	0.450233	0.436421	0.423867	0.411806	0.399498	0.386957	0.375022	0.363891	0.353709	0.344753	0.337044	0.330868	0.32635	0.323256	0.319076	0.316316	0.313935	0.310113	0.305615	0.30203	0.298942	0.29639	0.294204	0.29229	0.290462	0.288785	0.288099
06PR5300	72.3625	10.2803	0.936303	0.997716	1.01093	1.00762	0.997811	0.983983	0.97071	0.958356	0.942972	0.923524	0.894095	0.847448	0.7887	0.734821	0.691691	0.653627	0.620438	0.592258	0.568002	0.546323	0.526788	0.509244	0.492908	0.477294	0.462208	0.447842	0.434988	0.423806	0.414153	0.405653	0.398188	0.391802	0.38667	0.382791	0.3773	0.373637	0.370514	0.36577	0.360807	0.356623	0.352782	0.349413	0.346375	0.343691	0.341133	0.338726	0.337267
06A2099	72.4304	8.9032	0.913299	0.990157	1.01054	1.00743	0.993881	0.975019	0.956448	0.937984	0.918014	0.892494	0.858043	0.811936	0.760873	0.715038	0.674167	0.633213	0.595219	0.56235	0.53325	0.506941	0.482093	0.458213	0.434982	0.413324	0.393663	0.375972	0.360396	0.346757	0.335032	0.324841	0.315972	0.308685	0.303129	0.298994	0.293613	0.290099	0.287012	0.282513	0.277825	0.27395	0.270601	0.267817	0.265444	0.263389	0.261458	0.259655	0.258746
06PR1919	72.462	8.27	0.819301	0.872448	0.880765	0.872394	0.857368	0.840257	0.822656	0.805214	0.784748	0.760154	0.727589	0.683215	0.629828	0.578804	0.535955	0.500466	0.470921	0.446033	0.424798	0.406875	0.391198	0.377327	0.364565	0.352788	0.341013	0.329511	0.319048	0.309681	0.301556	0.294559	0.288782	0.284398	0.281493	0.27978	0.276711	0.275147	0.273824	0.271018	0.267614	0.26482	0.26246	0.260573	0.258994	0.257657	0.256387	0.255212	0.254885
26M32334	72.6896	15.0766	0.88554	0.938129	0.942026	0.927273	0.904981	0.879721	0.856163	0.834781	0.813936	0.791211	0.764995	0.731565	0.691841	0.654613	0.623618	0.596195	0.572685	0.552979	0.535747	0.520934	0.507729	0.496109	0.484999	0.474038	0.46326	0.452557	0.442568	0.433322	0.424769	0.416822	0.409649	0.403508	0.398413	0.394192	0.388186	0.383863	0.379921	0.374564	0.369236	0.364446	0.359864	0.355606	0.351663	0.347976	0.344434	0.341094	0.338474
06PR1285	72.9019	9.16321	0.85162	0.892532	0.882091	0.849841	0.811207	0.771364	0.734412	0.700009	0.666928	0.634863	0.604471	0.577523	0.555456	0.538071	0.52202	0.50489	0.487755	0.471691	0.45672	0.443365	0.431427	0.420952	0.41111	0.401229	0.390525	0.379155	0.368407	0.358812	0.350624	0.34374	0.337907	0.333255	0.329927	0.327954	0.324815	0.322935	0.321238	0.317898	0.31396	0.310735	0.307958	0.305736	0.303891	0.302362	0.300892	0.299497	0.299019
06CL13731	73.2099	15.6774	0.806941	0.843737	0.830266	0.797909	0.760558	0.722472	0.687477	0.655753	0.626117	0.596997	0.569078	0.543245	0.520649	0.502364	0.485943	0.468691	0.45109	0.434595	0.419189	0.405288	0.392879	0.381868	0.371558	0.361516	0.350936	0.340271	0.330267	0.321143	0.313184	0.30627	0.300424	0.295907	0.292861	0.291099	0.287597	0.285791	0.284337	0.281469	0.27825	0.275628	0.273396	0.271565	0.270034	0.268737	0.267497	0.266357	0.266086
06A4949	73.2161	13.2478	0.92531	0.994401	1.00718	0.998394	0.981525	0.960526	0.939249	0.918561	0.896098	0.868851	0.830937	0.777017	0.714011	0.66026	0.620423	0.587206	0.558901	0.534685	0.513082	0.494131	0.477413	0.462564	0.44871	0.435037	0.42118	0.407146	0.393941	0.381917	0.371075	0.361472	0.353219	0.346533	0.341345	0.337593	0.332555	0.329202	0.326408	0.321986	0.317211	0.313404	0.310021	0.307196	0.304813	0.302786	0.30091	0.299194	0.298455
06PR1327	73.3177	9.82601	0.863236	0.905642	0.899896	0.877853	0.851364	0.823865	0.797576	0.772635	0.747309	0.717871	0.677761	0.628466	0.58228	0.550588	0.528928	0.51005	0.492433	0.476603	0.46241	0.449891	0.438724	0.429222	0.42027	0.411197	0.401342	0.390899	0.380792	0.37142	0.363051	0.35574	0.349293	0.344052	0.340252	0.337444	0.333602	0.331381	0.32914	0.325648	0.321842	0.318701	0.315997	0.313785	0.311943	0.310404	0.308946	0.307585	0.307122
06FL12668	73.3185	8.60346	0.82003	0.878021	0.882839	0.868229	0.847253	0.822703	0.799091	0.775451	0.749557	0.718956	0.680198	0.631284	0.576216	0.52663	0.486575	0.453559	0.425511	0.401989	0.382087	0.365226	0.350715	0.338128	0.326455	0.315375	0.304357	0.293559	0.283586	0.274796	0.267363	0.261037	0.255849	0.251966	0.249452	0.248141	0.245113	0.243746	0.242784	0.240248	0.237137	0.234638	0.232475	0.230723	0.229243	0.22799	0.226768	0.225595	0.225133
06A2753	73.4213	9.29921	0.881799	0.949972	0.961488	0.950935	0.933321	0.91226	0.890652	0.867434	0.84365	0.813874	0.76552	0.697624	0.62947	0.578809	0.544663	0.515997	0.490884	0.468649	0.449364	0.432385	0.417074	0.403187	0.389737	0.376567	0.363142	0.34973	0.337173	0.325761	0.31577	0.30713	0.299783	0.293984	0.289731	0.287025	0.283088	0.2805	0.278536	0.274921	0.270888	0.267685	0.264933	0.262707	0.260862	0.259321	0.257869	0.256523	0.255989
06A4585	73.4213	14.1947	0.915869	0.979421	0.988938	0.978122	0.958482	0.934744	0.910943	0.888381	0.864653	0.837717	0.802367	0.75126	0.688515	0.631645	0.589097	0.554987	0.526841	0.502623	0.481418	0.46323	0.447444	0.433712	0.421181	0.409474	0.398038	0.38661	0.375565	0.364899	0.3548	0.345811	0.338223	0.332365	0.328273	0.32579	0.322631	0.320408	0.318414	0.314977	0.310917	0.307794	0.305189	0.30314	0.301462	0.300115	0.298837	0.297679	0.297631
06PR0341	73.532	9.14668	0.899305	0.958881	0.96907	0.961561	0.946813	0.927314	0.90818	0.888568	0.86745	0.840418	0.795544	0.732386	0.668165	0.619822	0.586213	0.557348	0.532174	0.510095	0.490297	0.472767	0.456888	0.442558	0.42906	0.416073	0.403038	0.390211	0.378573	0.368306	0.359557	0.352228	0.346162	0.341605	0.338726	0.33723	0.333756	0.332218	0.330879	0.327629	0.32411	0.321227	0.318758	0.316756	0.315084	0.313677	0.3123	0.310967	0.310581
06CL16563	73.5363	12.7797	0.870665	0.922033	0.92207	0.899956	0.868633	0.833725	0.800164	0.768735	0.738327	0.707225	0.676887	0.64944	0.625554	0.605936	0.587793	0.567541	0.547744	0.529718	0.51302	0.4978	0.483569	0.470478	0.457579	0.444652	0.431933	0.419528	0.407844	0.396878	0.386753	0.377441	0.368984	0.361627	0.35541	0.350254	0.343994	0.339431	0.335289	0.329906	0.323969	0.318837	0.314047	0.30975	0.305787	0.302178	0.298735	0.295471	0.292984
26M30292	73.6895	11.3971	0.865862	0.924566	0.934855	0.927499	0.913471	0.896799	0.88008	0.863457	0.845008	0.820886	0.782818	0.725514	0.657608	0.60013	0.55881	0.52568	0.497733	0.473946	0.453164	0.435347	0.420341	0.408072	0.397467	0.387354	0.376345	0.364465	0.353112	0.343035	0.334763	0.328122	0.322832	0.318954	0.316612	0.315542	0.312653	0.311297	0.310158	0.307256	0.303897	0.301094	0.298661	0.296658	0.294935	0.2934	0.29187	0.290397	0.289798
06PR0523	73.7987	8.46437	0.780076	0.820391	0.805761	0.770169	0.730561	0.69303	0.659892	0.630174	0.602356	0.57478	0.546689	0.519819	0.496875	0.478621	0.462299	0.443758	0.42486	0.407349	0.391156	0.376401	0.362808	0.35022	0.33832	0.326511	0.314283	0.302015	0.290722	0.280807	0.272444	0.265423	0.259597	0.255084	0.252087	0.250134	0.246925	0.245228	0.243979	0.241447	0.238282	0.235766	0.233654	0.231982	0.230618	0.229505	0.228458	0.227472	0.227137
06CL16804	73.9072	14.1125	0.913997	0.981029	0.994233	0.986023	0.969366	0.947352	0.925905	0.904423	0.881884	0.855348	0.818572	0.765063	0.701594	0.646206	0.604655	0.571321	0.543764	0.520403	0.499476	0.481032	0.464726	0.450584	0.43762	0.424729	0.411366	0.397889	0.385428	0.374226	0.364339	0.35579	0.348348	0.34223	0.337535	0.334203	0.329789	0.326751	0.324057	0.31987	0.3151	0.311224	0.307814	0.304931	0.30244	0.300298	0.298266	0.296376	0.295534
06FL15540	73.9331	9.99444	0.866613	0.929496	0.941123	0.932498	0.914626	0.893313	0.872482	0.852017	0.830961	0.806197	0.77127	0.721605	0.664163	0.613482	0.574696	0.542097	0.514754	0.490935	0.469935	0.45123	0.434251	0.418831	0.404185	0.390409	0.37714	0.36414	0.351932	0.340808	0.331062	0.322676	0.315381	0.3094	0.304843	0.301556	0.297193	0.294143	0.291537	0.287339	0.282677	0.278807	0.275423	0.272607	0.270167	0.268057	0.266061	0.264186	0.263278
06PR0279	74.195	8.88666	0.74876	0.775485	0.751188	0.709885	0.666937	0.627587	0.593669	0.563986	0.53674	0.510645	0.485157	0.462136	0.442739	0.427238	0.413854	0.399614	0.385218	0.371672	0.359291	0.348311	0.338581	0.329705	0.321385	0.313727	0.306145	0.298626	0.29149	0.284877	0.279059	0.273931	0.269627	0.266364	0.264269	0.263396	0.261216	0.260171	0.259469	0.257195	0.254239	0.251976	0.25005	0.248541	0.247321	0.246328	0.245354	0.244401	0.244198
06CL13807	74.2061	14.0051	0.830638	0.872266	0.866815	0.847305	0.824724	0.800651	0.778734	0.758587	0.737865	0.716064	0.690488	0.657569	0.614153	0.56684	0.523845	0.48829	0.459529	0.436185	0.416723	0.40059	0.387001	0.375908	0.366185	0.356918	0.346917	0.336677	0.327255	0.318999	0.312212	0.306553	0.301974	0.298632	0.296766	0.295934	0.292874	0.29171	0.290968	0.28854	0.285965	0.283782	0.281943	0.280498	0.279282	0.278285	0.277324	0.27643	0.276345
06A2919	74.2274	7.63137	0.789998	0.839194	0.830221	0.800187	0.766144	0.733314	0.704149	0.676818	0.650469	0.622075	0.584723	0.541377	0.502702	0.475705	0.455487	0.435802	0.416541	0.399213	0.383936	0.370399	0.35783	0.345975	0.334327	0.322984	0.311696	0.300638	0.290316	0.280713	0.271884	0.263851	0.256885	0.251215	0.246796	0.243457	0.238665	0.235564	0.233127	0.22959	0.225588	0.222262	0.219351	0.216935	0.214838	0.213004	0.211276	0.209652	0.208615
06A2992	74.3671	10.2061	0.78996	0.818511	0.809975	0.789745	0.768669	0.747907	0.730095	0.715532	0.701013	0.684671	0.661956	0.627696	0.585004	0.546148	0.516064	0.491791	0.470763	0.452232	0.435446	0.420771	0.407815	0.396326	0.385369	0.375038	0.364779	0.35482	0.345662	0.337611	0.330831	0.325111	0.320325	0.316749	0.314574	0.313529	0.311027	0.309811	0.308742	0.306142	0.303201	0.300864	0.298938	0.297478	0.296328	0.295439	0.294556	0.293703	0.293712
06A3120	74.3923	12.4165	0.911905	0.982669	0.995893	0.986298	0.967662	0.945852	0.925421	0.906574	0.88699	0.863038	0.82526	0.764358	0.68768	0.620696	0.572769	0.536449	0.507461	0.482404	0.460027	0.440554	0.423598	0.409014	0.395884	0.383876	0.372195	0.360778	0.3503	0.340806	0.332411	0.3251	0.318803	0.313906	0.310808	0.309143	0.305935	0.304314	0.302886	0.29985	0.296498	0.293757	0.291507	0.289765	0.288351	0.287208	0.286107	0.285102	0.285118
26M31778	74.5094	11.0058	0.843216	0.877633	0.859475	0.821362	0.782206	0.745882	0.714812	0.687443	0.661228	0.634824	0.607456	0.581437	0.55995	0.543302	0.528236	0.511452	0.494421	0.478266	0.463456	0.449824	0.436914	0.424656	0.412672	0.40114	0.389933	0.378766	0.368125	0.358192	0.349251	0.341446	0.334527	0.328692	0.323755	0.320002	0.315654	0.312308	0.309192	0.304651	0.299398	0.295106	0.291253	0.287954	0.285056	0.282525	0.28015	0.277924	0.276666
06FL12863	74.7773	11.0556	0.885555	0.96043	0.981954	0.981492	0.971078	0.953811	0.935112	0.916387	0.894755	0.865955	0.824023	0.764891	0.69849	0.642888	0.599752	0.562025	0.529276	0.500494	0.474682	0.451648	0.430923	0.412351	0.394995	0.378397	0.362104	0.346385	0.332146	0.319538	0.308716	0.299361	0.291275	0.284794	0.280093	0.276777	0.272584	0.270022	0.267803	0.264207	0.260026	0.256736	0.253945	0.251677	0.249788	0.248184	0.246662	0.245254	0.244757
06A3561	74.9078	9.1163	0.820351	0.87592	0.88263	0.871288	0.853845	0.833879	0.814473	0.794577	0.771867	0.74288	0.700915	0.644669	0.584468	0.535605	0.499504	0.469471	0.443219	0.420772	0.401886	0.385979	0.372289	0.360362	0.349198	0.338301	0.326899	0.315474	0.304947	0.295609	0.287592	0.280654	0.274821	0.270348	0.267235	0.265457	0.26191	0.260094	0.258761	0.25579	0.252621	0.250063	0.247842	0.24608	0.244611	0.2434	0.242259	0.241187	0.240772
06PR1994	74.9749	8.21504	0.867826	0.924942	0.935685	0.929259	0.915246	0.897642	0.880007	0.862399	0.842372	0.818286	0.787049	0.744155	0.690646	0.637177	0.591526	0.552895	0.520716	0.493936	0.47102	0.451708	0.434587	0.419349	0.405216	0.392032	0.379265	0.367101	0.356157	0.346512	0.338286	0.331254	0.325542	0.321412	0.319026	0.318077	0.315145	0.314232	0.313492	0.310802	0.308092	0.305898	0.303996	0.302482	0.301253	0.300246	0.299267	0.298352	0.298325
06FL13236	75.2066	10.7131	0.861835	0.908632	0.910641	0.898545	0.881636	0.862649	0.844998	0.828493	0.811284	0.790313	0.760243	0.717777	0.668326	0.625285	0.591583	0.562195	0.536061	0.513224	0.493201	0.4754	0.459379	0.444669	0.430622	0.416868	0.40306	0.389383	0.376744	0.365574	0.356097	0.348228	0.341697	0.336743	0.333267	0.331229	0.327859	0.32612	0.324651	0.321407	0.317949	0.315276	0.312968	0.311132	0.309616	0.308354	0.307138	0.306015	0.305907
06FL12713	75.237	9.28937	0.862268	0.917997	0.919933	0.899572	0.871599	0.843294	0.819489	0.798939	0.778701	0.755406	0.723372	0.678401	0.625389	0.577728	0.541125	0.51103	0.485344	0.463053	0.443271	0.426165	0.411099	0.397895	0.385641	0.374118	0.36241	0.350736	0.339996	0.330507	0.322541	0.315875	0.310289	0.306063	0.303324	0.301879	0.299171	0.297937	0.296703	0.293787	0.290457	0.287774	0.285496	0.28371	0.282226	0.281003	0.279817	0.278682	0.278483
06A0622	75.237	12.0241	0.891566	0.957335	0.971563	0.966577	0.952272	0.934532	0.916355	0.898142	0.876956	0.850463	0.814639	0.765531	0.707375	0.653228	0.608005	0.568905	0.5361	0.508747	0.486036	0.466885	0.450448	0.436304	0.423306	0.410893	0.398411	0.385858	0.374051	0.363301	0.353726	0.345347	0.337917	0.331815	0.327293	0.323945	0.319208	0.316084	0.313274	0.308932	0.30402	0.299949	0.296376	0.293317	0.290616	0.288177	0.285824	0.283641	0.282463
06A2137	75.3315	8.8232	0.848167	0.909473	0.918968	0.909478	0.893525	0.874487	0.855835	0.83722	0.817964	0.793531	0.754979	0.695815	0.626303	0.567512	0.524346	0.490481	0.462021	0.437473	0.416282	0.398152	0.382211	0.368187	0.355185	0.343074	0.331128	0.319579	0.309096	0.299782	0.291847	0.285095	0.279744	0.275899	0.273558	0.272583	0.270421	0.269607	0.268886	0.266501	0.263487	0.261122	0.259155	0.257649	0.256409	0.255412	0.254427	0.253465	0.253365
06PR0446	75.478	8.87845	0.833543	0.880248	0.873587	0.844899	0.809841	0.77282	0.73743	0.704011	0.670849	0.636958	0.599827	0.562374	0.531565	0.509675	0.492206	0.474224	0.456124	0.439583	0.4246	0.41147	0.399684	0.389124	0.378821	0.368277	0.356665	0.344668	0.333599	0.323986	0.316075	0.309431	0.30386	0.299546	0.296639	0.294873	0.291351	0.289605	0.288177	0.285049	0.281764	0.279064	0.276703	0.274811	0.273255	0.271936	0.270686	0.269514	0.269115
06PR0514	75.5575	8.73538	0.724489	0.748361	0.73013	0.696321	0.660567	0.628009	0.599825	0.574991	0.551714	0.528885	0.506105	0.485191	0.467282	0.45289	0.440034	0.425962	0.411507	0.397743	0.385389	0.374553	0.365216	0.357309	0.350083	0.342669	0.333753	0.323897	0.314604	0.306461	0.2999	0.294534	0.290199	0.28702	0.285199	0.284472	0.282595	0.282006	0.281373	0.279252	0.276617	0.274435	0.272623	0.271235	0.270143	0.269241	0.268384	0.267587	0.267621
06PR4068	75.564	8.47666	0.836245	0.900135	0.913112	0.907478	0.893555	0.87572	0.857303	0.837396	0.8146	0.785968	0.743013	0.681523	0.611514	0.551548	0.50705	0.47227	0.443492	0.419575	0.399258	0.381827	0.366706	0.353708	0.34186	0.330435	0.31872	0.307205	0.296798	0.287791	0.280299	0.273938	0.268724	0.264834	0.262308	0.26116	0.258407	0.257264	0.256593	0.254307	0.251262	0.248921	0.246886	0.245262	0.24392	0.242771	0.24165	0.240572	0.2402
06A5439	75.8471	9.11017	0.883998	0.959219	0.979224	0.976128	0.963726	0.944693	0.924124	0.902858	0.879712	0.849138	0.803009	0.73988	0.674413	0.623236	0.585035	0.550885	0.520305	0.493547	0.470044	0.44915	0.429663	0.411083	0.393264	0.376579	0.360679	0.345676	0.332116	0.319997	0.30943	0.300187	0.29226	0.285907	0.281321	0.27814	0.273253	0.270307	0.268116	0.264313	0.260128	0.256689	0.253767	0.2514	0.24942	0.247772	0.246227	0.244795	0.244162
06A3902	76.2243	9.50736	0.811382	0.853841	0.848434	0.826069	0.800531	0.776127	0.753383	0.732033	0.709666	0.682612	0.640849	0.585909	0.531769	0.492417	0.466321	0.44522	0.426047	0.409117	0.394349	0.381721	0.37087	0.361478	0.352913	0.344607	0.335555	0.326116	0.317247	0.309297	0.302487	0.2966	0.291864	0.28853	0.286715	0.286242	0.283796	0.283149	0.282732	0.280453	0.277855	0.275916	0.274332	0.273186	0.272318	0.271675	0.271019	0.270395	0.270665
06PR5665	76.3123	8.43199	0.833954	0.885402	0.885136	0.864506	0.836519	0.807071	0.780385	0.75581	0.730931	0.703897	0.671317	0.63023	0.586442	0.549287	0.520354	0.495107	0.472203	0.45143	0.432388	0.415204	0.399783	0.386371	0.373967	0.362012	0.349634	0.337228	0.32592	0.316107	0.308037	0.301327	0.295851	0.291792	0.289259	0.288011	0.285056	0.283767	0.282913	0.28035	0.277297	0.274903	0.272868	0.271271	0.269987	0.26892	0.267881	0.266891	0.266672
06PR4054	76.3616	9.46429	0.914674	0.977914	0.992265	0.989162	0.978145	0.962519	0.947452	0.933401	0.915985	0.894708	0.864444	0.817921	0.751969	0.682167	0.624115	0.578523	0.542915	0.514168	0.489905	0.469501	0.452199	0.43766	0.424687	0.412163	0.399216	0.38616	0.374348	0.364165	0.355684	0.348711	0.342983	0.338725	0.336009	0.334957	0.332828	0.331813	0.331048	0.328477	0.325247	0.322899	0.320969	0.319513	0.31839	0.317502	0.316636	0.31582	0.316079
06PR3778	76.3866	10.3225	0.856029	0.912931	0.920089	0.909022	0.8917	0.872551	0.853723	0.836224	0.818658	0.796544	0.761738	0.709438	0.646528	0.590978	0.548168	0.513705	0.485039	0.460417	0.438965	0.420402	0.404333	0.390601	0.378222	0.366414	0.35421	0.341988	0.330828	0.321121	0.313113	0.306427	0.300884	0.296702	0.294115	0.292855	0.289696	0.288374	0.287547	0.284935	0.281798	0.27934	0.277242	0.275552	0.274128	0.272917	0.271699	0.270521	0.270151
06FL10953	76.6145	8.71698	0.853976	0.899777	0.891319	0.859647	0.819547	0.779125	0.742446	0.709394	0.678483	0.648688	0.62064	0.595469	0.574364	0.556535	0.539013	0.519437	0.49993	0.481172	0.463128	0.446468	0.431017	0.416602	0.402865	0.389953	0.377443	0.365276	0.354062	0.343986	0.335306	0.327979	0.321835	0.317092	0.313957	0.312243	0.309743	0.308378	0.307003	0.303978	0.300188	0.297171	0.294665	0.292709	0.291106	0.289814	0.288562	0.287368	0.287239
06FL11056	76.9205	9.61688	0.77575	0.820743	0.817644	0.796055	0.76961	0.742322	0.716239	0.691012	0.665989	0.63797	0.60022	0.552925	0.506147	0.470312	0.445122	0.423757	0.404476	0.386979	0.371497	0.358011	0.346345	0.336256	0.326961	0.317937	0.308155	0.298025	0.288573	0.280213	0.27323	0.267261	0.262372	0.258752	0.256628	0.255819	0.25324	0.252306	0.251821	0.249722	0.246968	0.244838	0.243078	0.241702	0.240574	0.239617	0.238656	0.237703	0.237464
06PR4651	77.0741	8.96776	0.87431	0.930933	0.936689	0.923712	0.904722	0.883815	0.862782	0.842112	0.819997	0.792859	0.750994	0.692405	0.628169	0.576149	0.538561	0.508376	0.482419	0.459944	0.440323	0.423289	0.408667	0.396364	0.385365	0.374575	0.36298	0.351074	0.340268	0.331089	0.323657	0.317664	0.312881	0.309435	0.307586	0.306957	0.304434	0.303584	0.302768	0.300328	0.29773	0.29554	0.293703	0.292255	0.291107	0.290181	0.289255	0.28833	0.288167
06FL12692	77.1117	10.5293	0.881795	0.9432	0.949511	0.934133	0.911157	0.885669	0.863339	0.84262	0.82191	0.797952	0.765519	0.718958	0.660829	0.605183	0.560736	0.524485	0.495136	0.470352	0.448883	0.430386	0.414574	0.401256	0.389002	0.376597	0.362944	0.349066	0.33641	0.325483	0.316354	0.308719	0.302415	0.297609	0.294388	0.292451	0.289468	0.28791	0.286477	0.2836	0.280244	0.277535	0.275273	0.273535	0.272119	0.271018	0.269965	0.268979	0.268917
06A2137	77.116	10.5257	0.935857	1.00523	1.01635	1.00645	0.987985	0.966983	0.946663	0.927412	0.9075	0.882123	0.843634	0.786614	0.72226	0.667863	0.626919	0.591862	0.56136	0.534976	0.511711	0.491388	0.473077	0.456334	0.440509	0.425608	0.411478	0.398051	0.385836	0.374771	0.36483	0.356141	0.348906	0.343408	0.33961	0.337251	0.333432	0.331514	0.329533	0.325973	0.322201	0.319088	0.316415	0.314215	0.312316	0.310649	0.309009	0.307417	0.306762
06FL12646	77.6687	14.2193	0.815484	0.850915	0.836929	0.803239	0.765536	0.730247	0.699267	0.671509	0.645205	0.618329	0.58711	0.554508	0.527135	0.507703	0.491888	0.476066	0.460025	0.444682	0.430163	0.416989	0.405257	0.394947	0.385316	0.375767	0.365481	0.354894	0.345035	0.336272	0.328897	0.322788	0.317728	0.313927	0.31152	0.310372	0.307774	0.306522	0.305615	0.303127	0.29994	0.297451	0.295372	0.293768	0.292437	0.291381	0.290371	0.289443	0.289439
06FL12016	77.7493	9.27123	0.881684	0.935541	0.941556	0.931324	0.913484	0.891703	0.8702	0.848239	0.823064	0.79294	0.754194	0.705314	0.651403	0.604529	0.56836	0.538514	0.513403	0.491616	0.47254	0.456046	0.44168	0.428688	0.416329	0.404469	0.39283	0.381584	0.371377	0.362343	0.354569	0.347871	0.342168	0.337921	0.335381	0.334358	0.331177	0.329941	0.328888	0.325783	0.322671	0.320202	0.318094	0.316436	0.315124	0.314101	0.313074	0.312073	0.312051
06FL15257	77.8113	8.16327	0.819501	0.88192	0.892681	0.883644	0.865548	0.843076	0.819432	0.795626	0.769698	0.738848	0.698376	0.646312	0.59197	0.547527	0.513463	0.483664	0.4573	0.434202	0.413929	0.396022	0.379783	0.364778	0.350206	0.335983	0.321596	0.307707	0.295093	0.28406	0.274742	0.266788	0.260171	0.255014	0.251297	0.249022	0.245454	0.24349	0.241879	0.238887	0.235355	0.232482	0.230011	0.228008	0.226326	0.224859	0.223464	0.222163	0.221612
06A1692	78.2329	7.98122	0.864247	0.929415	0.941443	0.933365	0.916649	0.896154	0.87469	0.851675	0.827673	0.798221	0.748854	0.677316	0.604496	0.55061	0.514461	0.485995	0.461631	0.440443	0.421741	0.405792	0.391738	0.379499	0.368188	0.357525	0.346405	0.334922	0.323987	0.313854	0.304912	0.297199	0.290828	0.286036	0.282893	0.281184	0.278312	0.276819	0.275388	0.272348	0.269019	0.26629	0.264023	0.262294	0.26088	0.259724	0.258603	0.257534	0.257395
06FL14684	78.4205	9.0686	0.870361	0.927748	0.937301	0.92884	0.912811	0.893366	0.874416	0.856294	0.836624	0.812539	0.776785	0.72311	0.659593	0.602804	0.560455	0.52688	0.499408	0.475697	0.455122	0.437419	0.422173	0.409087	0.397065	0.385446	0.373568	0.361839	0.35116	0.341908	0.334162	0.327735	0.322294	0.31816	0.315433	0.314008	0.311514	0.310343	0.30916	0.306413	0.303083	0.300408	0.298156	0.296384	0.294924	0.293719	0.292529	0.291412	0.291238
06A1921	78.5507	9.03621	0.879427	0.944784	0.954074	0.942552	0.923619	0.902342	0.882152	0.863062	0.842232	0.816803	0.781859	0.7327	0.675779	0.625471	0.585518	0.550525	0.520485	0.494387	0.471288	0.450579	0.431672	0.41439	0.39778	0.381702	0.365745	0.350403	0.336533	0.324254	0.313695	0.304562	0.296866	0.290884	0.28662	0.283757	0.279243	0.276725	0.274769	0.271144	0.267359	0.264324	0.261724	0.259636	0.257903	0.256458	0.255073	0.253776	0.253314
27M30112	79.3092	10.3892	0.805831	0.847202	0.84007	0.812907	0.778624	0.741711	0.705293	0.670883	0.637687	0.605083	0.572417	0.541105	0.515368	0.496634	0.481216	0.464999	0.448	0.431889	0.417121	0.404037	0.392324	0.382066	0.372376	0.362745	0.351876	0.340064	0.328703	0.318556	0.310141	0.303309	0.297782	0.293642	0.290984	0.289628	0.287034	0.285733	0.284742	0.281976	0.278577	0.275967	0.27379	0.272132	0.27077	0.269668	0.268578	0.267525	0.267386
06CL16426	79.9331	13.7939	0.861325	0.910922	0.911397	0.892274	0.86537	0.835398	0.805944	0.777103	0.748586	0.717368	0.679314	0.635219	0.59318	0.56039	0.536022	0.514705	0.495285	0.477351	0.46078	0.445873	0.432641	0.420803	0.40973	0.399355	0.38955	0.380005	0.371079	0.36296	0.355757	0.349592	0.344294	0.340154	0.337292	0.335588	0.332853	0.331333	0.329791	0.326855	0.322968	0.319799	0.316954	0.314502	0.312326	0.31037	0.308424	0.306573	0.305649
06PR1337	82.106	8.46496	0.842702	0.886133	0.882683	0.860634	0.830389	0.794976	0.757829	0.719921	0.681536	0.642731	0.604903	0.570593	0.542279	0.520812	0.502965	0.485595	0.468394	0.452474	0.43765	0.424508	0.413107	0.403437	0.394456	0.385548	0.375911	0.365939	0.356813	0.348826	0.34205	0.336198	0.331059	0.327017	0.32456	0.32345	0.319885	0.318184	0.317212	0.31423	0.310901	0.308275	0.306052	0.304276	0.302839	0.301643	0.300469	0.299333	0.299071
06FL12975	82.3328	14.9168	0.848844	0.884003	0.870846	0.842315	0.811362	0.780829	0.753412	0.72923	0.706048	0.683648	0.661876	0.638252	0.610883	0.582628	0.556418	0.531637	0.509815	0.4901	0.472352	0.456617	0.442797	0.430703	0.419213	0.407773	0.395801	0.383349	0.371511	0.360876	0.351817	0.344307	0.338032	0.333115	0.32952	0.327053	0.323432	0.321079	0.318959	0.315525	0.311594	0.308435	0.305705	0.30349	0.301605	0.300029	0.298548	0.297215	0.296876
06CL16162	-	16.8446	0.869369	0.93404	0.943898	0.932221	0.910157	0.883012	0.856292	0.829684	0.801898	0.771386	0.736962	0.698529	0.659993	0.628302	0.601436	0.57482	0.550559	0.529671	0.51146	0.495273	0.480658	0.467276	0.454178	0.441173	0.428301	0.415616	0.403601	0.392198	0.381474	0.371368	0.36189	0.353406	0.345998	0.339357	0.331274	0.325175	0.319711	0.313292	0.306643	0.300704	0.295134	0.290057	0.285343	0.280947	0.276765	0.272802	0.269409
[truncated: 163 more columns]
