# Supplementary material for: Genetic Analysis of Teosinte Alleles for Kernel Composition Traits in Maize
Source: G3 (Bethesda). 2017 Feb 10;7(4):1157–64. doi: 10.1534/g3.117.039529 (PMC5386864; doi:10.1534/g3.117.039529)
Supplement: Supplementary file 2 [file 1157TableS2.xlsx]

## Sheet: Table S2
Supplemental Table S2. Initial calibration and external validation statistics for NIR calibration for total kernel starch, protein and oil
		Calibration statistics
		Constituent	n	r	SEC	Bias	Slope
		Protein	190	0.972111	0.719	7.856e-07	1
		Starch	190	0.827043	2.705	-2.811e-07	1
		Oil	190	0.655744	0.951	1.815e-07	1
		External validation statistics
		Constituent	n	r	SEP	Bias	Slope
		Protein	19	0.962808	0.806	-0.06841	0.987522
		Starch	19	0.783582	3.062	-0.06556	0.861095
		Oil	20	0.627694	0.78	1.31785	0.788155
