# Supplementary material for: Genetic Analysis of Teosinte Alleles for Kernel Composition Traits in Maize
Source: G3 (Bethesda). 2017 Feb 10;7(4):1157–64. doi: 10.1534/g3.117.039529 (PMC5386864; doi:10.1534/g3.117.039529)
Supplement: Supplementary file 3 [file 1157TableS3.xlsx]

## Sheet: Table S3
Table S3: NIR calibration equations for kernel protein and starch
*** These data and calibration models may not transfer well between manufacturers/models; verification of the models is needed prior to implementing with different machines. ***
NIR Protein Calibration Equation			NIR Starch Calibration Equation
b_0 (intercept) = -1.001e-06			b_0 (intercept) = 2.811e-07
wavelength	PC_07 (b vector)		wavelength	PC_11 (b vector)
900	33.606		410	25.661
910	-59.126		420	204.127
920	-48.497		430	10.642
930	-9.434		440	-149.144			Calibration Equation:
940	-25.617		450	-91.827
950	-90.029		460	-134.346			y_pred = b_0 + sum(lamba_i * b_i)
960	-160.354		470	-128.978
970	-132.171		480	19.701			with
980	-4.703		490	239.87			b_0: b0 from Unscrambler (see top right quarter)
990	141.497		500	166.367			b_i: ith elemnt of b vector
1000	266.22		510	-133.006			lamba_i: y value of math treated spectrum at datapoint i
1010	276.659		520	-186.947			i = 1- n datapoints
1020	177.926		530	16.076
1030	97.123		540	142.832
1040	29.928		550	59.043
1050	-49.208		560	-32.034
1060	-77.076		570	-6.529
1070	-48.141		580	100.389
1080	-0.268		590	122.432
1090	-27.751		600	75.441
1100	33.599		610	-14.674
1110	218.54		620	-83.033
1120	391.864		630	-116.509
1130	387.401		640	-113.826
1140	77.759		650	-68.378
1150	-48.418		660	-23.667
1160	78.933		670	52.325
1170	49.47		680	82.775
1180	-218.703		690	61.763
1190	-438.919		700	52.685
1200	-353.065		710	63.95
1210	-149.64		720	84.07
1220	-28.642		730	118.308
1230	-14.134		740	126.577
1240	-66.407		750	81.311
1250	-23.992		760	30.494
1260	114.501		770	2.27
1270	141.645		780	-11.929
1280	51.407		790	-20.511
1290	10.566		800	-11.286
1300	17.953		810	-3.104
1310	-18.832		820	-0.967
1320	-73.567		830	-7.473
1330	-47.697		840	-31.505
1340	46.557		850	-59.796
1350	92.13		860	-63.098
1360	71.66		870	-44.392
1370	55.65		880	-40.702
1380	14.779		890	-35.343
1390	-90.742		900	32.724
1400	-149.841		910	88.639
1410	-70.416		920	65.382
1420	44.146		930	78.607
1430	91.678		940	136.142
1440	92.919		950	209.321
1450	69.04		960	296.2
1460	30.12		970	258.06
1470	29.368		980	64.847
1480	68.212		990	-155.185
1490	51.296		1000	-322.35
1500	-27.869		1010	-352.394
1510	-89.379		1020	-260.745
1520	-98.425		1030	-174.113
1530	-85.737		1040	-85.197
1540	-76.528		1050	1.225
1550	-55.63		1060	15.717
1560	-39.048		1070	-4.517
1570	-49.937		1080	-39.241
1580	-67.474		1090	122.19
1590	-71.989		1100	38.113
1600	-63.997		1110	-321.372
1610	-49.278		1120	-483.003
1620	-45.722		1130	-376.847
1630	-48.476		1140	3.474
1640	-21.022		1150	103.064
1650	83.356		1160	1.311
1660	243.093		1170	81.304
1670	328.349		1180	323.637
1680	188.783		1190	459.87
1690	-48.993		1200	312.609
1700	-75.811		1210	177.456
1710	57.17		1220	142.296
1720	88.843		1230	118.87
1730	-40.799		1240	142.656
1740	-182.652		1250	73.909
1750	-184.779		1260	-96.323
1760	-115.499		1270	-136.838
1770	-52.295		1280	-46.427
1780	21.758		1290	4.699
1790	62.86		1300	24.624
1800	54.103		1310	86.98
1810	30.753		1320	141.54
1820	14.667		1330	77.808
1830	10.417		1340	-65.523
1840	20.26		1350	-143.774
1850	28.156		1360	-112.697
1860	43.28		1370	-71.595
1870	100.022		1380	-27.969
1880	123.709		1390	53.668
1890	43.57		1400	78.792
1900	-21.345		1410	-45.684
1910	-20.388		1420	-136.359
1920	-0.615		1430	-97.044
1930	30.318		1440	-73.653
1940	38.585		1450	-42.825
1950	40.877		1460	18.756
1960	55.47		1470	55.624
1970	46.291		1480	46.118
1980	9.616		1490	18.698
1990	-16.203		1500	-7.855
2000	-12.931		1510	24.554
2010	8.336		1520	98.888
2020	50.986		1530	139.616
2030	91.484		1540	144.978
2040	94.784		1550	111.332
2050	57.173		1560	54.946
2060	5.771		1570	30.914
2070	-29.388		1580	44.522
2080	-42.755		1590	45.907
2090	-33.905		1600	17.367
2100	-23.974		1610	-11.644
2110	-37.177		1620	-19.664
2120	-56.911		1630	-33.22
2130	-54.813		1640	-92.408
2140	-34.662		1650	-240.216
2150	-4.501		1660	-387.7
2160	27.527		1670	-376.238
2170	49.084		1680	-175.269
2180	45.653		1690	6.447
2190	5.684		1700	-45.541
2200	-3.34		1710	-153.074
2210	17.552		1720	-9.134
2220	-16.857		1730	240.757
2230	-64.056		1740	264.342
2240	-90.866		1750	173.148
2250	-123.805		1760	175.116
2260	-137.311		1770	115.08
2270	-135.242		1780	-53.701
2280	-75.844		1790	-125.746
2290	2.483		1800	-90.951
2300	47.594		1810	-37.372
2310	69.192		1820	-36.109
2320	36.021		1830	-72.403
2330	11.052		1840	-65.756
2340	40.176		1850	-8.398
2350	41.663		1860	34.239
2360	-10.246		1870	3.141
2370	-25.641		1880	-44.217
2380	-1.958		1890	-33.051
2390	13.582		1900	-20.425
2400	2.218		1910	-32.611
2410	-1.14		1920	-36.34
2420	17.686		1930	-10.14
2430	22.151		1940	36.398
2440	12.796		1950	62.433
2450	12.062		1960	51.04
2460	15.078		1970	14.048
2470	21.033		1980	-0.691
2480	23.358		1990	-21.935
			2000	-63.821
			2010	-81.719
			2020	-105.658
			2030	-126.924
			2040	-101.977
			2050	-53.91
			2060	-6.126
			2070	27.108
			2080	23.054
			2090	-12.777
			2100	-28.437
			2110	-22.139
			2120	6.961
			2130	15.116
			2140	18.673
			2150	41.669
			2160	9.52
			2170	-15.2
			2180	13.366
			2190	101.567
			2200	30.475
			2210	-166.809
			2220	-95.938
			2230	143.827
			2240	320.252
			2250	369.41
			2260	330.82
			2270	248.426
			2280	133.869
			2290	65.347
			2300	12.412
			2310	-16.824
			2320	-15.679
			2330	-9.41
			2340	-11.166
			2350	-41.755
			2360	-57.251
			2370	-61.417
			2380	-73.183
			2390	-99.534
			2400	-106.692
			2410	-100.588
			2420	-66.233
			2430	-2.272
			2440	18.148
			2450	73.709
			2460	127.201
			2470	37.139
			2480	-84.051
