# Supplementary material for: Genetic Analysis of Teosinte Alleles for Kernel Composition Traits in Maize
Source: G3 (Bethesda). 2017 Feb 10;7(4):1157–64. doi: 10.1534/g3.117.039529 (PMC5386864; doi:10.1534/g3.117.039529)
Supplement: Supplementary file 4 [file 1157TableS4.xlsx]

## Sheet: Table S4
Table S4. NMR data for total kernel oil calibartion
*** These data and calibration models may not transfer well between manufacturers/models; verification of the models is needed prior to implementing with different machines. ***
Calibration	Instrument	Operating Freq. (MHz)	Sample ID	Oil_DMB	Weight (g)	Resonance		Calibration Equation:
NMR_MaizeOilCal_10g.00001	Oxford Instruments NMR	5	26M30230-1	1.66	10.5	42210.8
NMR_MaizeOilCal_10g.00002	Oxford Instruments NMR	5	26M30230-2	1.66	10.5	41474.8		Y_pred = R/W * 6.84E-04 - 4.06E-01
NMR_MaizeOilCal_10g.00003	Oxford Instruments NMR	5	26M30230-3	1.66	10.5	41880.9
NMR_MaizeOilCal_10g.00004	Oxford Instruments NMR	5	06FL11741-1	4.675	12.33	95880.4		with
NMR_MaizeOilCal_10g.00005	Oxford Instruments NMR	5	06FL11741-2	4.675	12.33	95882		Y_pred = predicted oil value
NMR_MaizeOilCal_10g.00006	Oxford Instruments NMR	5	06FL11741-3	4.675	12.33	95787.4		R = resonance at 5 MHz
NMR_MaizeOilCal_10g.00007	Oxford Instruments NMR	5	06CL13322-1	3.301	11.69	56843.6		W = weight in g
NMR_MaizeOilCal_10g.00008	Oxford Instruments NMR	5	06CL13322-2	3.301	11.69	56619.6
NMR_MaizeOilCal_10g.00009	Oxford Instruments NMR	5	06CL13322-3	3.301	11.69	56514.9
NMR_MaizeOilCal_10g.00010	Oxford Instruments NMR	5	06A4949-1	4.178	10.44	61429.3
NMR_MaizeOilCal_10g.00011	Oxford Instruments NMR	5	06A4949-2	4.178	10.44	61359.4
NMR_MaizeOilCal_10g.00012	Oxford Instruments NMR	5	06A4949-3	4.178	10.44	61244.9
NMR_MaizeOilCal_10g.00013	Oxford Instruments NMR	5	06A0888-1	6.341	5.43	54541.8
NMR_MaizeOilCal_10g.00014	Oxford Instruments NMR	5	06A0888-2	6.341	5.43	54281.3
NMR_MaizeOilCal_10g.00015	Oxford Instruments NMR	5	06A0888-3	6.341	5.43	54129.4
NMR_MaizeOilCal_10g.00016	Oxford Instruments NMR	5	06A2562-1	4.02	10.2	63150.3
NMR_MaizeOilCal_10g.00017	Oxford Instruments NMR	5	06A2562-2	4.02	10.2	62793.3
NMR_MaizeOilCal_10g.00018	Oxford Instruments NMR	5	06A2562-3	4.02	10.2	62653.7
NMR_MaizeOilCal_10g.00019	Oxford Instruments NMR	5	06A2664-1	5.499	11.8	101831
NMR_MaizeOilCal_10g.00020	Oxford Instruments NMR	5	06A2664-2	5.499	11.8	101995
NMR_MaizeOilCal_10g.00021	Oxford Instruments NMR	5	06A2664-3	5.499	11.8	101304
NMR_MaizeOilCal_10g.00022	Oxford Instruments NMR	5	06A2753-1	4.292	11.19	75304.6
NMR_MaizeOilCal_10g.00023	Oxford Instruments NMR	5	06A2753-2	4.292	11.19	74951.9
NMR_MaizeOilCal_10g.00024	Oxford Instruments NMR	5	06A2753-3	4.292	11.19	74684.4
NMR_MaizeOilCal_10g.00025	Oxford Instruments NMR	5	06PR5300-1	3.213	10.65	54360
NMR_MaizeOilCal_10g.00026	Oxford Instruments NMR	5	06PR5300-2	3.213	10.65	54381.2
NMR_MaizeOilCal_10g.00027	Oxford Instruments NMR	5	06PR5300-3	3.213	10.65	54133.6
NMR_MaizeOilCal_10g.00028	Oxford Instruments NMR	5	06A0679-1	2.632	11.19	51780.2
NMR_MaizeOilCal_10g.00029	Oxford Instruments NMR	5	06A0679-2	2.632	11.19	51653.9
NMR_MaizeOilCal_10g.00030	Oxford Instruments NMR	5	06A0679-3	2.632	11.19	51731.3
NMR_MaizeOilCal_10g.00031	Oxford Instruments NMR	5	27M31186-1	2.272	10.84	43264.4
NMR_MaizeOilCal_10g.00032	Oxford Instruments NMR	5	27M31186-2	2.272	10.84	42837.6
NMR_MaizeOilCal_10g.00033	Oxford Instruments NMR	5	27M31186-3	2.272	10.84	43045.8
NMR_MaizeOilCal_10g.00034	Oxford Instruments NMR	5	26M31778-1	2.052	9.48	31118.3
NMR_MaizeOilCal_10g.00035	Oxford Instruments NMR	5	26M31778-2	2.052	9.48	31143.6
NMR_MaizeOilCal_10g.00036	Oxford Instruments NMR	5	26M31778-3	2.052	9.48	31234.5
NMR_MaizeOilCal_10g.00037	Oxford Instruments NMR	5	06A2992-1	3.565	10.57	61533.6
NMR_MaizeOilCal_10g.00038	Oxford Instruments NMR	5	06A2992-2	3.565	10.57	61357.5
NMR_MaizeOilCal_10g.00039	Oxford Instruments NMR	5	06A2992-3	3.565	10.57	61414.2
NMR_MaizeOilCal_10g.00040	Oxford Instruments NMR	5	06PR3844-1	5.663	12.32	119328
NMR_MaizeOilCal_10g.00041	Oxford Instruments NMR	5	06PR3844-2	5.663	12.32	118007
NMR_MaizeOilCal_10g.00042	Oxford Instruments NMR	5	06PR3844-3	5.663	12.32	118128
NMR_MaizeOilCal_10g.00043	Oxford Instruments NMR	5	06A0622-1	5.815	11.3	102586
NMR_MaizeOilCal_10g.00044	Oxford Instruments NMR	5	06A0622-2	5.815	11.3	101631
NMR_MaizeOilCal_10g.00045	Oxford Instruments NMR	5	06A0622-3	5.815	11.3	101924
