# Supplementary material for: Genetic Analysis of Teosinte Alleles for Kernel Composition Traits in Maize
Source: G3 (Bethesda). 2017 Feb 10;7(4):1157–64. doi: 10.1534/g3.117.039529 (PMC5386864; doi:10.1534/g3.117.039529)
Supplement: Supplementary file 5 [file 1157TableS5.xlsx]

## Sheet: Table S5
Supplemental Table S5. LSMeans for kernel composition traits (xlsx).
Pedigree	Pop	Entry	STARCH	PROTEIN	OIL
Z035E0001	Z035	1	71.8852	9.9718	3.706
Z035E0002	Z035	2	70.2384	11.6014	3.812
Z035E0003	Z035	3	70.8932	11.0395	3.638
Z035E0004	Z035	4	71.734	10.0986	4.154
Z035E0005	Z035	5	70.3466	11.5198	3.706
Z035E0006	Z035	6	71.1106	11.1654	4.134
Z035E0007	Z035	7	71.444	10.4524	3.728
Z035E0008	Z035	8	71.7398	10.2664	3.872
Z035E0009	Z035	9	71.3712	10.4748	4.348
Z035E0010	Z035	10	71.84	10.8682	3.872
Z035E0011	Z035	11	71.0962	10.285	3.88
Z035E0012	Z035	12	69.9925	12.4165	3.89333
Z035E0013	Z035	13	70.3187	10.6397	3.405
Z035E0014	Z035	14	72.3797	9.78133	3.972
Z035E0015	Z035	15	70.6454	10.7732	3.728
Z035E0016	Z035	16	71.4692	10.9394	4.56
Z035E0017	Z035	17	71.2348	11.6707	4.18
Z035E0018	Z035	18	72.0908	9.4182	4.046
Z035E0019	Z035	19	71.7908	10.337	3.892
Z035E0020	Z035	20	71.0392	10.71	3.38
Z035E0021	Z035	21	72.2542	10.0388	3.734
Z035E0022	Z035	22	71.7526	10.305	3.626
Z035E0023	Z035	23	71.8542	10.5242	4.282
Z035E0024	Z035	24	71.5188	9.7216	3.88
Z035E0025	Z035	25	71.5322	9.8916	3.886
Z035E0026	Z035	26	71.477	10.3287	3.47
Z035E0027	Z035	27	71.8742	10.0772	3.99
Z035E0028	Z035	28	71.5916	10.514	4.2
Z035E0029	Z035	29	71.7463	10.382	4.4425
Z035E0030	Z035	30	71.7742	10.6318	4.342
Z035E0031	Z035	31	71.0503	11.7112	3.42
Z035E0032	Z035	32	71.789	10.4908	3.58
Z035E0033	Z035	33	68.3852	12.6824	4.248
Z035E0034	Z035	34	70.3952	10.849	3.86
Z035E0035	Z035	35	70.714	11.2817	4.47
Z035E0036	Z035	36	71.8274	10.5508	4.038
Z035E0037	Z035	37	72.058	10.0796	3.918
Z035E0038	Z035	38	70.58	11.8438	4.992
Z035E0039	Z035	39	71.5196	9.7696	3.684
Z035E0040	Z035	40	70.1136	12.1084	3.83
Z035E0041	Z035	41	71.8097	10.7982	4.1975
Z035E0042	Z035	42	71.1046	11.0242	3.708
Z035E0043	Z035	43	70.5443	10.8438	4.0375
Z035E0044	Z035	44	70.7355	10.7073	3.584
Z035E0045	Z035	45	69.36	12.8547	3.99333
Z035E0046	Z035	46	72.5858	10.132	4.098
Z035E0047	Z035	47	71.8086	9.7314	4.218
Z035E0048	Z035	48	70.9348	10.7814	3.942
Z035E0049	Z035	49	70.25	11.5516	3.88
Z035E0050	Z035	50	71.5196	10.322	3.884
Z035E0051	Z035	51	70.4145	11.021	4.235
Z035E0052	Z035	52	70.9842	10.2872	4.148
Z035E0053	Z035	53	72.397	9.3544	3.654
Z035E0054	Z035	54	71.1617	10.878	4.0675
Z035E0055	Z035	55	71.1476	11.196	3.974
Z035E0056	Z035	56	71.3348	10.746	4.064
Z035E0057	Z035	57	71.9152	9.7158	3.92
Z035E0058	Z035	58	71.1185	10.8808	3.35
Z035E0059	Z035	59	72.5625	8.82075	3.79
Z035E0060	Z035	60	71.338	10.7434	4.484
Z035E0061	Z035	61	71.111	11.1574	4.036
Z035E0062	Z035	63	71.8764	10.4612	3.892
Z035E0063	Z035	64	72.556	9.70375	3.815
Z035E0064	Z035	65	70.2168	11.0962	3.7975
Z035E0065	Z035	66	72.848	9.766	4.098
Z035E0066	Z035	67	71.2128	10.919	3.706
Z035E0067	Z035	68	70.4278	11.8695	4.0675
Z035E0068	Z035	69	71.1022	10.717	3.7275
Z035E0069	Z035	70	71.2975	11.002	3.35
Z035E0070	Z035	71	70.4814	10.9	3.82
Z035E0071	Z035	72	72.3052	10.2586	3.906
Z035E0072	Z035	73	70.5042	11.4388	3.9075
Z035E0073	Z035	74	70.7784	11.8822	4.55
Z035E0074	Z035	75	71.1662	10.8804	4.068
Z035E0075	Z035	76	71.4324	11.258	3.538
Z035E0076	Z035	77	70.8606	10.2238	3.855
Z029E0001	Z029	78	71.4015	10.7338	3.935
Z029E0002	Z029	79	71.351	10.8265	3.96
Z029E0003	Z029	80	71.0127	10.778	4.05
Z029E0004	Z029	81	70.2657	13.0525	3.935
Z029E0005	Z029	82	69.7825	12.056	3.65333
Z029E0006	Z029	83	69.7807	11.6527	4.2
Z029E0007	Z029	84	71.1683	11.1385	4.1625
Z029E0008	Z029	85	72.3677	9.77467	3.49333
Z029E0009	Z029	86	71.995	9.933	3.905
Z029E0010	Z029	87	72.3027	10.213	4.27
Z029E0011	Z029	88	70.4253	11.341	4.0125
Z029E0012	Z029	89	72.1197	10.7545	3.4975
Z029E0015	Z029	90	72.5395	10.3353	4.0025
Z029E0016	Z029	91	70.362	11.215	3.9025
Z029E0017	Z029	92	70.429	10.6627	3.91667
Z029E0019	Z029	94	71.5665	10.462	4.0025
Z029E0020	Z029	95	72.2913	10.2012	3.965
Z029E0021	Z029	96	71.609	10.8198	4.4
Z029E0022	Z029	97	71.2138	10.8957	3.82
Z029E0023	Z029	98	71.7752	10.9935	4.285
Z029E0024	Z029	99	70.7745	11.2035	3.9875
Z029E0025	Z029	100	69.8298	12.96	4.0525
Z029E0026	Z029	101	71.8843	11.2297	3.48333
Z029E0027	Z029	102	71.579	11.2903	3.8375
Z029E0028	Z029	103	71.1385	11.431	3.6275
Z029E0029	Z029	104	69.4925	12.6975	4.1925
Z029E0030	Z029	105	71.8137	11.5675	3.65
Z029E0031	Z029	106	72.5337	10.26	3.865
Z029E0032	Z029	107	70.456	11.043	3.8375
Z029E0033	Z029	108	70.2728	11.9612	4.565
Z029E0034	Z029	109	72.6412	9.65675	4.1
Z029E0035	Z029	110	70.6895	11.7737	4.5775
Z029E0036	Z029	111	71.5075	10.8525	3.9725
Z029E0037	Z029	112	70.7442	12.5113	3.95
Z029E0038	Z029	113	72.6085	9.6545	3.84
Z029E0039	Z029	114	70.7542	11.1143	4.0575
Z029E0040	Z029	115	70.3238	11.7462	3.4625
Z029E0041	Z029	116	71.9815	11.098	4.435
Z029E0042	Z029	117	71.2375	9.98825	4.0825
Z029E0043	Z029	118	70.3268	11.882	3.5275
Z029E0044	Z029	119	70.7645	12.2383	3.9975
Z029E0045	Z029	120	69.7543	12.871	3.8
Z029E0046	Z029	121	73.654	9.688	3.6625
Z029E0047	Z029	122	71.1855	11.5452	4.03
Z029E0048	Z029	123	71.484	10.5297	4.06667
Z029E0049	Z029	124	71.777	10.179	3.7575
Z029E0050	Z029	125	71.825	10.4845	4.055
Z029E0051	Z029	126	72.244	10.7235	3.8325
Z030E0001	Z030	127	72.7283	9.87725	3.8825
Z030E0002	Z030	128	71.1603	10.5497	3.845
Z030E0003	Z030	129	72.309	10.47	3.9575
Z030E0005	Z030	131	72.6308	10.2647	3.5325
Z030E0006	Z030	132	72.2063	10.8303	3.93333
Z030E0007	Z030	133	71.2555	10.6052	3.815
Z030E0008	Z030	134	71.752	10.914	3.73
Z030E0009	Z030	135	72.4818	9.36	3.95
Z030E0010	Z030	136	71.9833	10.1883	3.73667
Z030E0011	Z030	137	71.5845	10.6497	3.9225
Z030E0012	Z030	138	70.7032	10.8555	3.7825
Z030E0013	Z030	139	71.4327	10.687	3.8325
Z030E0014	Z030	140	71.6453	10.4968	3.81
Z030E0015	Z030	141	71.45	10.7737	4.10667
Z030E0016	Z030	142	72.3452	10.733	3.3375
Z030E0017	Z030	143	73.1225	9.85475	3.7525
Z030E0018	Z030	144	71.7302	10.4183	3.8425
Z030E0019	Z030	145	71.1713	11.324	3.4675
Z030E0020	Z030	146	70.993	11.6747	3.81
Z030E0021	Z030	147	70.407	11.737	3.6925
Z030E0022	Z030	148	70.8722	11.3618	3.925
Z030E0023	Z030	149	71.1017	12.3358	3.7875
Z030E0024	Z030	150	71.0913	10.5793	3.5775
Z030E0025	Z030	151	72.2653	10.597	4.62667
Z030E0026	Z030	152	72.042	10.2302	4.035
Z030E0027	Z030	153	71.8997	10.542	4.2675
Z030E0029	Z030	154	71.0602	10.7587	3.8125
Z030E0030	Z030	155	71.776	10.8443	3.605
Z030E0031	Z030	156	72.3667	10.1873	3.69333
Z030E0032	Z030	157	71.1983	10.58	3.8
Z030E0033	Z030	158	72.9387	10.183	4.0575
Z030E0034	Z030	159	69.7877	12.0823	4.02333
Z030E0035	Z030	160	71.6398	11.119	3.9425
Z030E0036	Z030	161	71.1947	11.3803	3.87
Z030E0037	Z030	162	70.76	10.5865	3.77
Z030E0038	Z030	163	71.2045	11.7165	3.7975
Z030E0039	Z030	164	71.6282	11.4255	3.585
Z030E0040	Z030	165	72.594	10.0582	3.7975
Z030E0041	Z030	166	72.7693	9.78467	4.04667
Z030E0042	Z030	167	72.2747	10.9935	3.5075
Z030E0043	Z030	168	71.617	10.9177	3.975
Z030E0044	Z030	169	72.1497	10.4117	3.81
Z030E0045	Z030	170	71.3058	10.63	3.8575
Z030E0046	Z030	171	73.7525	9.58875	3.57333
Z030E0047	Z030	172	72.1887	9.88667	3.82667
Z030E0048	Z030	173	72.6095	10.4582	3.2425
Z030E0049	Z030	174	71.9055	10.5672	3.845
Z030E0050	Z030	175	71.2903	10.665	3.7325
Z030E0051	Z030	176	71.0155	11.5668	4.01
Z030E0053	Z030	178	71.3162	10.736	3.82
Z030E0054	Z030	179	70.1765	11.05	3.9575
Z030E0055	Z030	180	72.267	10.2797	3.81
Z030E0056	Z030	181	71.3055	11.594	3.21
Z030E0057	Z030	182	72.124	11.6295	3.325
Z030E0058	Z030	183	72.5768	10.7613	3.99
Z030E0059	Z030	184	71.1478	10.5312	3.71
Z030E0060	Z030	185	71.3692	10.2565	3.9675
Z030E0061	Z030	186	71.3888	10.5772	3.8125
Z030E0062	Z030	187	71.6453	11.2055	4.165
Z030E0063	Z030	188	70.7618	11.2675	3.3625
Z031E0001	Z031	189	71.76	10.6415	3.865
Z031E0002	Z031	190	72.0275	10.0488	3.8825
Z031E0003	Z031	191	71.0417	10.576	3.9975
Z031E0004	Z031	192	70.981	11.9637	3.8975
Z031E0005	Z031	193	72.852	9.6735	3.9125
Z031E0006	Z031	194	72.857	9.6545	3.8025
Z031E0007	Z031	195	69.9705	10.7242	3.855
Z031E0008	Z031	196	71.4453	9.48525	3.745
Z031E0009	Z031	197	67.704	14.6997	5.03
Z031E0010	Z031	198	71.2998	10.6075	4.0875
Z031E0011	Z031	199	70.4137	11.3677	3.5175
Z031E0012	Z031	200	71.7032	10.9782	3.6875
Z031E0013	Z031	201	71.227	10.2733	3.635
Z031E0014	Z031	202	70.9667	11.9113	3.59
Z031E0015	Z031	203	72.242	9.4995	3.88
Z031E0016	Z031	204	69.829	11.552	4.06
Z031E0017	Z031	205	70.4745	11.7547	4.005
Z031E0018	Z031	206	72.1587	10.0215	4.145
Z031E0019	Z031	207	71.3277	10.7227	3.9925
Z031E0021	Z031	208	70.3625	12.2837	3.875
Z031E0022	Z031	209	70.9778	9.87725	3.79
Z031E0023	Z031	210	72.405	10.3297	3.80667
Z031E0024	Z031	211	71.6895	9.64775	3.9
Z031E0025	Z031	212	70.571	10.858	4.3325
Z031E0026	Z031	213	72.4735	10.5832	3.8225
Z031E0027	Z031	214	71.7528	10.544	3.8775
Z031E0028	Z031	215	71.7807	11.5525	4.24
Z031E0030	Z031	216	70.1412	11.8648	4.11
Z031E0031	Z031	217	69.2897	12.1508	3.61
Z031E0032	Z031	218	70.529	11.3793	4.17
Z031E0033	Z031	219	71.6737	10.7272	4.0075
Z031E0034	Z031	220	70.4195	11.4842	4.1125
Z031E0035	Z031	221	71.9267	9.867	3.7675
Z031E0036	Z031	222	71.5763	10.573	3.715
Z031E0037	Z031	223	72.1107	10.2043	3.8325
Z031E0038	Z031	224	72.8838	9.185	4.075
Z031E0039	Z031	225	69.5118	12.0028	3.985
Z031E0040	Z031	226	69.7033	11.5377	5.55333
Z031E0041	Z031	227	70.7985	10.9057	4.2775
Z031E0042	Z031	228	72.5635	10.37	3.825
Z031E0043	Z031	229	71.0777	10.823	4.06
Z031E0044	Z031	230	72.1797	10.247	3.84
Z031E0045	Z031	231	71.6475	10.297	3.925
Z031E0046	Z031	232	71.8692	10.4627	3.7575
Z031E0047	Z031	233	69.4723	12.5115	4.2375
Z031E0048	Z031	234	72.0763	10.1707	3.8325
Z031E0049	Z031	235	71.175	11.0025	3.9375
Z031E0050	Z031	236	73.4647	9.885	4.4175
Z031E0051	Z031	237	72.5845	9.69675	4.0375
Z031E0052	Z031	238	71.9338	10.335	4.135
Z031E0053	Z031	239	72.4368	9.70475	3.9575
Z031E0054	Z031	240	70.89	11.2012	4.77
Z031E0055	Z031	241	72.28	9.68575	3.7475
Z031E0056	Z031	242	72.3192	10.9905	4.525
Z031E0057	Z031	243	71.6585	10.129	3.8
Z031E0058	Z031	244	70.8602	11.8902	4.4525
Z031E0059	Z031	245	70.1462	11.7365	4.6175
Z031E0060	Z031	246	71.3697	10.948	3.8025
Z031E0061	Z031	247	72.3365	10.6258	3.815
Z031E0062	Z031	248	70.8727	11.3573	4.16
Z031E0064	Z031	249	72.3085	10.161	3.9725
Z031E0065	Z031	250	71.4098	10.4162	4.2025
Z031E0066	Z031	251	71.9483	10.938	3.885
Z031E0067	Z031	252	70.1157	10.6553	4.01
Z031E0068	Z031	253	71.7428	10.5337	3.6475
Z031E0069	Z031	254	71.0817	10.6025	3.9525
Z031E0070	Z031	255	71.4758	10.7402	3.8375
Z031E0071	Z031	256	69.3475	11.8347	3.665
Z031E0072	Z031	257	71.8217	9.98525	3.945
Z031E0073	Z031	258	71.7027	9.981	3.7725
Z031E0074	Z031	259	70.5277	11.3752	4.945
Z031E0076	Z031	260	72.7662	10.035	4.3175
Z031E0077	Z031	261	70.7862	10.9927	4.36
Z036E0001	Z036	262	71.5278	11.0172	3.766
Z036E0002	Z036	263	71.8638	10.3692	3.822
Z036E0003	Z036	264	71.884	10.1028	3.915
Z036E0004	Z036	265	66.4216	14.983	4.444
Z036E0005	Z036	266	70.7662	11.4893	3.79
Z036E0006	Z036	267	70.145	10.733	3.996
Z036E0007	Z036	268	71.58	10.9274	3.596
Z036E0008	Z036	269	71.0522	10.507	3.622
Z036E0009	Z036	270	70.8632	10.9102	3.958
Z036E0010	Z036	271	72.274	10.1756	3.76
Z036E0011	Z036	272	71.1788	10.6844	4.022
Z036E0012	Z036	273	70.67	11.6748	3.542
Z036E0013	Z036	274	71.691	9.8955	3.68
Z036E0014	Z036	275	71.7832	10.6098	4.746
Z036E0015	Z036	276	71.0665	11.132	3.41
Z036E0016	Z036	277	74.102	8.4942	4.208
Z036E0017	Z036	278	71.0276	10.6254	3.896
Z036E0018	Z036	279	72.0066	11.1922	3.534
Z036E0019	Z036	280	72.3962	10.2734	3.75
Z036E0020	Z036	281	71.9938	9.6382	3.488
Z036E0021	Z036	282	71.716	10.5416	3.916
Z036E0022	Z036	283	70.723	11.1325	3.615
Z036E0023	Z036	284	72.7733	9.9105	3.6575
Z036E0024	Z036	285	70.4098	10.9838	3.996
Z036E0025	Z036	286	70.5065	10.9105	3.726
Z036E0026	Z036	287	70.4896	11.6448	3.766
Z036E0027	Z036	288	71.6104	10.2996	3.81
Z036E0028	Z036	289	71.2522	10.9618	4.242
Z036E0029	Z036	290	70.6886	11.8082	4.34
Z036E0030	Z036	291	70.8114	11.8712	3.442
Z036E0032	Z036	292	71.073	11.0198	3.856
Z036E0033	Z036	293	72.0175	10.4295	3.8
Z036E0034	Z036	294	71.2525	10.961	4.765
Z036E0035	Z036	295	71.1262	11.0078	4.272
Z036E0036	Z036	296	71.654	10.6764	3.624
Z036E0037	Z036	297	71.209	11.2252	3.814
Z036E0038	Z036	298	71.8994	9.4818	3.682
Z036E0039	Z036	299	71.9594	9.6254	3.696
Z036E0040	Z036	300	72.507	9.5194	4.248
Z036E0041	Z036	301	70.8026	10.5452	4.186
Z036E0042	Z036	302	70.9393	11.313	3.19667
Z036E0043	Z036	303	69.9152	12.1576	3.348
Z036E0044	Z036	304	71.7892	10.7506	3.736
Z036E0045	Z036	305	70.6735	12.0838	3.7125
Z036E0046	Z036	306	72.0244	10.6106	3.746
Z036E0047	Z036	307	68.2566	13.3788	4.556
Z036E0048	Z036	308	71.1708	11.1098	3.826
Z036E0049	Z036	309	70.9678	11.4902	3.868
Z036E0050	Z036	310	71.5457	10.626	3.7825
Z036E0051	Z036	311	72.1564	10.6096	4.004
Z036E0052	Z036	312	72.8822	9.5452	3.986
Z036E0053	Z036	313	69.7916	11.5598	3.924
Z036E0054	Z036	314	72.826	8.8378	3.66
Z036E0055	Z036	315	72.5378	10.1337	3.8575
Z036E0056	Z036	316	70.65	11.5948	3.886
Z036E0057	Z036	317	70.0563	11.6037	4.21
Z036E0058	Z036	318	73.1923	9.8585	3.4675
Z036E0059	Z036	319	72.4978	10.706	3.468
Z036E0060	Z036	320	70.5204	11.9026	4.07
Z036E0061	Z036	321	70.203	11.7684	4.05
Z036E0062	Z036	322	72.5766	9.9202	3.836
Z036E0063	Z036	323	71.9303	10.4855	4.7175
Z036E0064	Z036	324	71.596	10.913	3.5225
Z036E0065	Z036	325	72.2506	10.0644	3.966
Z036E0066	Z036	326	71.661	10.162	3.898
Z036E0067	Z036	327	70.6038	11.4098	4.2425
Z036E0068	Z036	328	71.9096	10.8474	3.678
Z036E0069	Z036	329	70.8388	11.2168	3.836
Z036E0070	Z036	330	71.586	10.5992	3.3525
Z036E0071	Z036	331	70.7248	10.8966	3.794
Z036E0072	Z036	332	70.8526	11.7328	3.718
Z036E0073	Z036	333	71.9788	10.082	3.688
Z036E0074	Z036	335	71.2546	10.3968	4.524
Z036E0075	Z036	336	72.3882	10.1194	3.58
Z036E0076	Z036	337	72.8036	9.529	3.622
Z036E0077	Z036	338	71.2188	11.3682	4.194
Z036E0078	Z036	339	70.9856	11.09	3.9
Z036E0079	Z036	340	72.1232	10.5212	3.918
Z036E0080	Z036	341	71.0613	11.736	3.815
Z036E0081	Z036	342	71.9372	10.7428	3.67
Z036E0082	Z036	343	70.6092	11.4186	3.806
Z036E0083	Z036	344	71.4634	10.892	3.854
Z036E0084	Z036	345	70.3094	11.9358	3.744
Z036E0085	Z036	346	72.1527	10.9128	4.1125
Z032E0001	Z032	347	72.323	10.425	3.83667
Z032E0002	Z032	348	72.506	10.061	4.2775
Z032E0004	Z032	349	71.2262	10.1235	4.165
Z032E0005	Z032	350	71.95	10.4108	4.1475
Z032E0006	Z032	351	71.3148	11.0478	4.7425
Z032E0007	Z032	352	73.1287	9.89733	4.84333
Z032E0008	Z032	353	71.3585	10.554	3.7975
Z032E0009	Z032	354	70.3347	11.8223	3.965
Z032E0010	Z032	355	71.8328	10.9815	3.75
Z032E0011	Z032	356	71.0115	11.7	3.8375
Z032E0012	Z032	357	71.817	10.044	3.6625
Z032E0013	Z032	358	72.0617	11.3137	4.46
Z032E0014	Z032	359	70.9925	10.7012	3.76
Z032E0015	Z032	360	72.747	9.89725	3.5525
Z032E0016	Z032	361	71.7265	10.4977	3.795
Z032E0017	Z032	362	71.2977	11.3697	3.7975
Z032E0018	Z032	363	71.8683	10.4877	3.97667
Z032E0019	Z032	364	72.3893	10.261	4.14
Z032E0020	Z032	365	71.7223	11.1402	3.2825
Z032E0021	Z032	366	70.1838	11.603	3.7425
Z032E0022	Z032	367	70.5085	10.689	4.34
Z032E0023	Z032	368	70.5413	11.3633	5.1425
Z032E0024	Z032	369	72.545	9.67775	3.9375
Z032E0025	Z032	370	72.435	10.3103	3.99667
Z032E0026	Z032	371	72.7823	10.0928	4.34
Z032E0027	Z032	372	72.3765	10.505	4.0475
Z032E0028	Z032	373	71.9887	10.4228	3.8775
Z032E0029	Z032	374	70.3885	11.5808	4.3675
Z032E0030	Z032	375	69.851	11.3413	3.66333
Z032E0031	Z032	376	70.701	11.4343	4.0125
Z032E0032	Z032	377	72.3485	10.102	3.575
Z032E0033	Z032	378	70.635	11.5723	3.62667
Z032E0034	Z032	379	73.077	10.0772	3.8975
Z032E0035	Z032	380	71.199	9.9695	3.7975
Z032E0036	Z032	381	72.5812	9.93975	4.205
Z032E0038	Z032	382	71.9805	11.022	4.2325
Z032E0039	Z032	383	73.0197	10.149	4.59667
Z032E0040	Z032	384	71.816	10.6695	3.7575
Z032E0041	Z032	385	71.2077	10.4707	4.09667
Z032E0042	Z032	386	72.8992	9.82525	4.625
Z032E0043	Z032	387	73.4557	9.72825	3.87
Z032E0044	Z032	388	70.7433	11.0537	3.62667
Z032E0045	Z032	389	73.079	8.929	4.0125
Z032E0046	Z032	390	72.297	10.7583	3.61
Z032E0047	Z032	391	71.5373	10.9143	4.05
Z032E0048	Z032	392	72.2023	10.2442	3.8225
Z032E0049	Z032	393	71.5833	10.3223	3.9775
Z032E0050	Z032	394	72.6363	9.56233	3.77333
Z032E0051	Z032	395	71.9303	11.0337	4.21333
Z032E0052	Z032	396	70.392	12.516	3.5575
Z032E0053	Z032	397	71.596	10.5122	3.985
Z032E0054	Z032	398	71.6642	10.6207	3.5825
Z032E0055	Z032	399	72.2348	9.83825	3.81
Z032E0056	Z032	400	71.2532	11.2338	3.825
Z032E0057	Z032	401	71.9767	9.64567	3.95
Z032E0058	Z032	402	71.5653	10.5657	3.96
Z032E0059	Z032	403	72.417	9.5675	4.08
Z032E0060	Z032	404	72.869	10.1345	4.3025
Z032E0061	Z032	405	71.196	11.1783	3.8925
Z032E0062	Z032	406	69.8007	13.0312	4.5125
Z032E0063	Z032	407	71.34	11.727	4.37
Z032E0064	Z032	408	70.0335	12.5207	3.8225
Z032E0065	Z032	409	73.2785	9.07425	4.1625
Z029E0013	Z029	410	70.211	12.0575	3.335
Z032E0067	Z032	411	70.8028	11.396	4.0875
Z032E0068	Z032	412	72.2715	10.4983	4.03
Z032E0069	Z032	413	71.4592	11.263	3.6575
Z032E0071	Z032	415	72.7673	9.605	3.9475
Z032E0072	Z032	416	72.4117	9.97875	4.17
Z032E0073	Z032	417	70.447	11.979	4.4275
Z032E0074	Z032	418	71.4207	11.3815	3.8275
Z032E0075	Z032	419	69.1753	12.3927	4.065
Z032E0076	Z032	420	71.0517	11.067	3.9025
Z032E0077	Z032	421	69.4537	11.7847	3.54
Z032E0078	Z032	422	70.8885	10.7705	3.7975
Z032E0080	Z032	423	71.4635	10.437	3.905
Z032E0081	Z032	424	70.8273	12.3963	3.72
Z032E0082	Z032	425	72.1967	9.843	4.0225
Z032E0083	Z032	426	71.2532	11.0968	3.9725
Z032E0084	Z032	427	72.008	10.228	3.63
Z032E0085	Z032	428	70.875	11.0043	3.7875
Z032E0086	Z032	429	70.881	10.8727	3.54333
Z032E0087	Z032	430	70.4363	11.2247	4.03667
Z032E0088	Z032	431	70.8533	11.313	3.6075
Z032E0089	Z032	432	70.433	11.135	3.77
Z032E0091	Z032	433	71.8487	9.78933	3.93667
Z032E0092	Z032	434	71.771	9.9895	4.0275
Z032E0093	Z032	435	72.8967	10.4853	3.725
Z032E0094	Z032	436	69.7735	12.4217	3.91
Z032E0095	Z032	437	69.1492	12.5693	4.34
Z033E0001	Z033	438	72.4813	10.8863	3.6425
Z033E0002	Z033	439	70.4578	9.90825	3.9
Z033E0003	Z033	440	72.8563	9.85875	4.51667
Z033E0004	Z033	441	70.7915	12.4618	4.61
Z033E0005	Z033	442	72.6203	10.072	3.8825
Z033E0006	Z033	443	71.901	11.6653	4.02
Z033E0007	Z033	444	71.8498	10.709	3.8275
Z033E0008	Z033	445	71.362	10.748	3.7875
Z033E0009	Z033	446	71.9338	11.614	4.24
Z033E0010	Z033	447	72.7325	10.5902	3.8625
Z033E0011	Z033	448	71.6407	10.7235	3.855
Z033E0012	Z033	449	72.5567	11.002	3.5625
Z033E0013	Z033	450	71.9085	11.221	3.8525
Z033E0014	Z033	451	70.3568	11.2498	3.8225
Z033E0015	Z033	452	72.6252	10.3525	3.7875
Z033E0016	Z033	453	73.2605	9.9035	4.3
Z033E0017	Z033	454	71.239	12.0425	3.7425
Z033E0018	Z033	455	69.5225	13.7555	4.3475
Z033E0019	Z033	456	72.881	10.5053	4.1025
Z033E0020	Z033	457	70.5703	11.967	3.78
Z033E0021	Z033	458	72.8205	9.62425	4.7975
Z033E0022	Z033	459	71.8358	10.0875	3.8975
Z033E0023	Z033	460	72.0365	10.9277	4.1975
Z033E0024	Z033	461	70.42	11.1003	3.7825
Z033E0025	Z033	462	71.203	10.9878	3.82
Z033E0026	Z033	463	71.0812	11.3575	4.07
Z033E0027	Z033	464	72.9995	10.0173	3.8525
Z033E0028	Z033	465	70.2765	12.1263	3.8675
Z033E0029	Z033	466	70.9163	11.283	3.645
Z033E0030	Z033	467	72.1287	9.6795	4.045
Z033E0031	Z033	468	72.0312	10.4678	4.0475
Z033E0032	Z033	469	71.9142	10.3265	3.8075
Z033E0033	Z033	470	71.3443	10.9587	3.85667
Z033E0034	Z033	471	70.7353	11.9477	3.74667
Z033E0035	Z033	472	70.944	11.7867	3.7525
Z033E0036	Z033	473	72.2125	9.93425	3.99
Z033E0037	Z033	474	72.2145	9.9945	3.645
Z033E0038	Z033	475	71.3333	11.2513	3.81
Z033E0039	Z033	476	72.3333	10.211	3.9575
Z033E0040	Z033	477	72.568	10.5493	3.9
Z033E0041	Z033	478	72.1423	11.4215	3.7175
Z033E0042	Z033	479	71.235	11.1907	3.7775
Z033E0043	Z033	480	72.6887	10.5418	3.8275
Z033E0044	Z033	481	70.9917	11.6945	4.445
Z033E0045	Z033	482	73.3287	10.2155	3.755
Z033E0046	Z033	483	71.4343	10.9413	4.2575
Z033E0047	Z033	484	71.1598	11.1795	3.74
Z033E0048	Z033	485	73.2133	10.4262	4.11
Z033E0049	Z033	486	72.639	9.124	3.88
Z033E0050	Z033	487	71.3345	10.678	3.7825
Z033E0051	Z033	488	73.3113	9.25675	4.0475
Z033E0052	Z033	489	70.5285	11.1515	4.04
Z033E0053	Z033	490	71.7442	10.9395	3.7275
Z033E0054	Z033	491	71.4677	11.9113	4.135
Z033E0055	Z033	492	72.1215	10.3507	3.7475
Z033E0056	Z033	493	71.8268	10.7435	4.36
Z033E0057	Z033	494	71.9035	10.5965	3.68
Z033E0058	Z033	495	72.4015	11.5305	4.6325
Z033E0059	Z033	496	71.8773	10.6463	3.1875
Z033E0060	Z033	497	71.4945	10.3547	3.655
Z033E0061	Z033	498	71.4603	10.4648	3.825
Z033E0062	Z033	499	71.4532	11.7625	4.045
Z033E0063	Z033	500	73.2352	9.7225	3.865
Z033E0064	Z033	501	72.1955	10.4995	3.9775
Z033E0065	Z033	502	71.8155	11.361	4.035
Z033E0066	Z033	503	71.7452	9.6485	3.9875
Z033E0067	Z033	504	72.2468	10.341	3.8525
Z033E0068	Z033	505	69.9655	11.3405	4.12
Z033E0069	Z033	506	68.9315	11.8905	3.82
Z033E0070	Z033	507	71.9035	11.1095	4.32
Z033E0071	Z033	508	71.434	10.5938	3.675
Z033E0072	Z033	509	71.7818	11.0663	3.8225
Z033E0073	Z033	510	72.681	10.268	3.83
Z033E0074	Z033	511	71.81	9.50575	3.9725
Z033E0075	Z033	512	73.336	10.0807	3.97333
Z033E0076	Z033	513	72.5697	9.92775	3.72
Z033E0077	Z033	514	69.6748	12.299	4.2375
Z033E0078	Z033	515	71.8175	10.7845	3.695
Z033E0079	Z033	516	71.547	11.3483	4.0925
Z033E0080	Z033	517	71.7857	11.759	4.17333
Z033E0082	Z033	519	70.9285	10.9358	3.6075
Z033E0083	Z033	520	70.0267	12.6113	3.99667
Z033E0085	Z033	521	72.081	11.547	4.0125
Z033E0084	Z033	522	71.7583	10.2658	4.065
Z034E0001	Z034	523	69.9057	11.6577	4.0375
Z034E0002	Z034	524	70.4733	11.0413	3.91667
Z034E0003	Z034	525	70.9333	11.074	3.76
Z034E0004	Z034	526	72.1607	10.1098	3.8175
Z034E0005	Z034	527	71.3345	10.9965	3.6925
Z034E0007	Z034	529	71.8965	11.2595	3.8475
Z034E0008	Z034	530	69.691	10.7048	4.015
Z034E0009	Z034	531	71.2385	10.0785	4.13
Z034E0010	Z034	532	70.7202	10.9842	3.73
Z034E0011	Z034	533	71.8762	9.945	3.58
Z034E0012	Z034	534	70.058	12.5277	3.8325
Z034E0013	Z034	535	71.5365	10.387	3.8175
Z034E0014	Z034	536	70.686	10.4125	4.225
Z034E0015	Z034	537	70.981	10.595	3.7125
Z034E0016	Z034	538	71.256	11.3582	4.3275
Z034E0017	Z034	539	70.8435	11.992	3.9225
Z034E0018	Z034	540	73.071	9.325	3.99
Z034E0019	Z034	541	70.3363	11.4537	3.985
Z034E0020	Z034	542	71.0375	10.89	3.9125
Z034E0021	Z034	543	71.8967	9.81067	3.80667
Z034E0022	Z034	544	72.4173	11.0197	3.88
Z034E0023	Z034	545	70.5883	10.8543	3.8825
Z034E0024	Z034	546	71.5485	10.0947	3.7125
Z029E0014	Z029	547	70.0435	11.947	3.9775
Z034E0026	Z034	548	69.8685	12.1402	3.615
Z034E0027	Z034	549	69.853	12.1795	3.815
Z034E0028	Z034	550	70.3875	11.9558	3.5575
Z034E0029	Z034	551	69.8167	12.5657	3.8975
Z034E0030	Z034	552	72.157	9.5915	3.9975
Z034E0031	Z034	553	71.2027	11.6148	3.86
Z031E0020	Z031	554	70.5195	11.5518	3.7725
Z034E0033	Z034	555	70.4567	12.1963	4.02
Z034E0034	Z034	556	72.0092	10.1815	3.4725
Z034E0035	Z034	557	71.527	10.1395	3.7425
Z034E0036	Z034	558	70.9935	11.3193	3.765
Z034E0037	Z034	559	71.992	9.852	3.7925
Z034E0038	Z034	560	70.105	12.0465	4.1
Z034E0039	Z034	561	70.3858	11.206	4.2325
Z034E0040	Z034	562	68.7417	13.0187	3.82333
Z034E0041	Z034	563	71.1187	10.4343	4.32
Z034E0042	Z034	564	72.2758	9.9935	3.9225
Z034E0043	Z034	565	71.3838	10.528	3.7025
Z034E0044	Z034	566	71.4385	10.3398	3.9925
Z034E0045	Z034	567	72.0613	9.46	3.645
Z034E0046	Z034	568	71.3192	11.1907	3.6575
Z034E0047	Z034	569	71.906	11.1555	4.335
Z034E0048	Z034	570	71.5175	10.3202	4.02
Z034E0049	Z034	571	70.9103	11.2353	3.7925
Z031E0029	Z031	572	71.5465	10.6402	3.875
Z034E0050	Z034	573	71.8607	10.0602	3.86
Z034E0051	Z034	574	69.964	11.4373	3.725
Z034E0052	Z034	575	72.7755	9.29475	3.8075
Z034E0053	Z034	576	70.19	11.7528	3.755
Z034E0054	Z034	577	71.0427	10.964	3.3525
Z034E0055	Z034	578	72.1518	9.6895	4.36
Z034E0056	Z034	579	70.782	11.3825	3.56
Z034E0057	Z034	580	72.1	10.1523	4.01
Z034E0058	Z034	581	72.36	10.5013	3.61667
Z034E0059	Z034	582	72.209	9.8855	3.8775
Z034E0060	Z034	583	69.9297	11.959	3.975
Z034E0061	Z034	584	71.288	11.3075	3.875
Z034E0062	Z034	585	69.729	12.713	4.3175
Z034E0063	Z034	586	71.6537	10.4247	3.52
Z034E0064	Z034	587	70.4443	11.8007	4.33
Z034E0065	Z034	588	71.829	9.979	4.01
Z034E0066	Z034	589	70.1282	12.6762	3.805
Z034E0067	Z034	590	72.6645	9.33375	3.64
Z034E0068	Z034	591	70.6995	11.904	3.895
Z034E0069	Z034	592	71.3727	10.5753	3.9175
Z034E0070	Z034	593	69.492	12.12	3.8425
Z034E0071	Z034	594	71.3267	11.297	3.98333
Z034E0072	Z034	595	71.6298	10.7795	4.0075
Z034E0073	Z034	596	72.1967	9.78925	3.9275
Z034E0074	Z034	597	69.098	11.098	3.32
Z034E0075	Z034	598	69.7712	12.0617	3.9225
Z034E0076	Z034	599	71.9232	10.1005	3.815
Z034E0077	Z034	600	71.129	10.8453	3.865
Z034E0078	Z034	601	71.4543	11.3742	3.555
Z034E0079	Z034	602	70.8595	11.137	3.895
Z034E0080	Z034	603	71.8817	10.9633	3.53
Z034E0081	Z034	604	71.1313	11.6698	3.835
Z034E0082	Z034	605	72.5062	9.928	3.9075
Z034E0083	Z034	606	72.004	10.0525	3.6225
Z034E0084	Z034	607	70.6432	11.1775	3.99
Z034E0085	Z034	608	71.5625	10.6412	3.8025
Z034E0086	Z034	609	71.5583	10.7052	4.07
Z034E0087	Z034	610	72.4472	10.385	3.58
Z034E0088	Z034	611	72.0443	10.1918	3.7425
Z031E0075	Z031	612	71.3953	10.8232	3.9875
Z034E0090	Z034	613	70.8888	12.2317	3.525
Z034E0091	Z034	614	72.4308	9.149	3.9825
Z034E0092	Z034	615	72.5747	9.88525	3.9525
Z034E0093	Z034	616	71.595	10.7372	4.02
Z031E0501	Z031	617	72.0695	9.533	3.95
Z031E0502	Z031	618	70.7355	11.3	4.0925
Z031E0503	Z031	619	70.778	11.4137	3.74667
Z031E0504	Z031	620	71.7445	10.72	3.9
Z031E0505	Z031	621	72.2168	9.78575	3.775
Z031E0506	Z031	622	70.4155	10.8712	3.96
Z031E0507	Z031	623	67.1657	14.099	3.93
Z031E0508	Z031	624	72.1935	10.2453	3.5075
Z031E0509	Z031	625	72.1825	10.4552	3.6575
Z031E0510	Z031	626	71.455	10.4622	4.0275
Z031E0511	Z031	627	69.8148	12.1122	4.1725
Z031E0512	Z031	628	70.9433	10.3983	3.995
Z031E0513	Z031	629	71.1573	11.3407	4.1175
Z031E0514	Z031	630	70.7482	10.9708	4.2125
Z031E0515	Z031	631	71.1295	11.5045	3.925
Z031E0516	Z031	632	71.6877	10.4898	4.3725
Z031E0517	Z031	633	67.3722	14.1457	4.2475
Z031E0518	Z031	634	72.0245	10.379	4.0025
Z031E0519	Z031	635	71.4445	10.0708	3.965
Z031E0520	Z031	636	71.467	10.465	4.01333
Z031E0521	Z031	637	70.9565	10.8882	3.73
Z031E0522	Z031	638	71.3047	11.1133	3.9425
Z031E0523	Z031	639	70.7005	10.1305	4.3225
Z031E0524	Z031	640	71.3102	10.9388	3.8225
Z031E0525	Z031	641	71.964	9.8065	3.6325
Z031E0526	Z031	642	71.543	10.9108	3.35
Z031E0527	Z031	643	70.7003	10.8037	3.89
Z031E0528	Z031	644	71.4737	10.5512	3.8025
Z031E0529	Z031	645	70.4313	11.207	3.74667
Z031E0530	Z031	646	71.9025	10.605	4.0525
Z031E0531	Z031	647	71.2963	11.0897	3.71333
Z031E0532	Z031	648	71.1183	10.3953	3.8625
Z031E0533	Z031	649	70.6377	11.598	3.75
Z031E0535	Z031	650	71.8012	9.60175	3.9225
Z031E0536	Z031	651	70.0118	11.946	4.805
Z031E0537	Z031	652	71.0195	11.6173	5.25
Z031E0538	Z031	653	72.039	9.316	3.935
Z031E0539	Z031	654	72.1478	10.1242	4.045
Z031E0540	Z031	655	71.3425	9.361	3.57
Z031E0541	Z031	656	71.274	11.0635	3.585
Z031E0542	Z031	657	71.727	10.4827	3.9325
Z031E0543	Z031	658	71.5745	10.7208	3.95
Z031E0544	Z031	659	69.293	12.1958	3.71
Z031E0545	Z031	660	71.4038	10.6457	3.8375
Z031E0546	Z031	661	71.7853	11.1128	4.2575
Z031E0547	Z031	662	71.6045	10.4142	3.7975
Z031E0548	Z031	663	73.692	9.27725	3.775
Z031E0549	Z031	664	70.5895	11.0442	3.90667
Z031E0550	Z031	665	69.806	11.6613	5.005
Z031E0551	Z031	666	71.028	11.0195	4.725
Z031E0552	Z031	667	70.9223	10.82	4.075
Z031E0553	Z031	668	71.2947	10.9205	4.08
Z031E0556	Z031	669	70.7595	11.0853	3.645
Z031E0557	Z031	670	71.6965	10.2142	3.9275
Z031E0558	Z031	671	66.8015	13.9545	3.55
Z031E0559	Z031	672	71.5665	9.982	3.855
Z031E0560	Z031	673	70.518	11.5173	4.27667
Z031E0561	Z031	674	72.2963	10.5992	3.7775
Z031E0562	Z031	675	71.9223	10.246	4.165
Z031E0563	Z031	676	70.5807	10.465	4.08667
Z031E0566	Z031	677	71.8727	10.2107	3.86667
Z031E0567	Z031	678	69.463	11.3185	4.3375
Z031E0568	Z031	679	70.8023	11.0168	4.275
Z031E0569	Z031	680	71.3342	10.6263	4.6675
Z031E0570	Z031	681	71.6955	10.9842	3.605
Z031E0571	Z031	682	68.5053	14.1057	3.965
Z031E0573	Z031	683	72.7145	9.67325	3.9875
Z031E0574	Z031	684	71.7743	9.96733	3.79667
Z031E0575	Z031	685	70.0067	11.716	3.9675
Z031E0576	Z031	686	70.9523	10.615	3.8475
Z031E0577	Z031	687	71.067	10.8498	3.59
Z031E0578	Z031	688	72.3498	9.9315	4.8
Z031E0579	Z031	689	71.7963	9.09333	3.83333
Z031E0580	Z031	690	72.8402	8.9075	4.1925
Z031E0581	Z031	691	73.0473	10.103	4.0725
Z031E0582	Z031	692	71.3865	10.9177	3.7775
Z031E0583	Z031	693	70.723	11.3718	3.9225
Z031E0584	Z031	694	71.6995	10.879	4.0875
Z031E0585	Z031	695	69.8517	12.3535	4.35
Z031E0586	Z031	696	71.7845	10.1075	4.095
Z031E0587	Z031	697	73.43	9.55425	3.9375
Z031E0588	Z031	698	72.7493	9.189	3.96
Z031E0589	Z031	699	71.5385	10.281	3.81
Z031E0590	Z031	700	69.8187	11.5433	3.87
Z031E0591	Z031	701	72.9617	9.86	3.94667
Z031E0592	Z031	702	72.0198	9.92375	3.8675
Z031E0593	Z031	703	70.6077	11.2332	3.865
Z031E0594	Z031	704	70.1137	12.052	3.92667
Z031E0595	Z031	705	70.8127	10.6657	4.35
B73	.	725	71.5277	10.5092	3.85085
Z037E0001	Z037	801	71.2275	9.824	3.08
Z037E0002	Z037	802	71.222	11.4195	3.915
Z037E0003	Z037	803	72.186	10.1925	4.075
Z037E0004	Z037	804	71.7965	9.977	3.71
Z037E0005	Z037	805	71.4155	10.956	4.175
Z037E0006	Z037	806	70.8925	10.1915	3.61
Z037E0007	Z037	807	70.623	10.9755	3.74
Z037E0008	Z037	808	72.7425	9.9175	4.165
Z037E0009	Z037	809	70.937	11.46	3.515
Z037E0010	Z037	810	70.4555	11.6565	3.855
Z037E0011	Z037	811	72.6595	8.6255	3.8
Z037E0012	Z037	812	73.1895	9.8705	3.815
Z037E0013	Z037	813	74.696	8.774	3.76
Z037E0014	Z037	814	73.585	8.5175	3.725
Z037E0015	Z037	815	71.8955	9.297	3.73
Z037E0016	Z037	816	70.542	11.98	3.25
Z037E0017	Z037	817	70.536	11.9225	3.58
Z037E0018	Z037	818	72.9845	8.593	3.45
Z037E0019	Z037	819	71.6035	10.0085	3.86
Z037E0020	Z037	820	72.6935	9.674	3.945
Z037E0021	Z037	821	71.5455	10.4165	3.785
Z037E0022	Z037	822	72.0635	10.1505	3.88
Z037E0023	Z037	823	70.411	12.562	3.72
Z037E0024	Z037	824	72.5	10.102	3.54
Z037E0025	Z037	825	68.9055	12.8745	3.905
Z037E0026	Z037	826	73.2495	9.4065	3.74
Z037E0027	Z037	827	70.7175	11.9105	3.555
Z037E0028	Z037	828	71.983	9.515	3.665
Z037E0029	Z037	829	71.612	11.496	4.225
Z037E0030	Z037	830	68.5115	13.1485	3.28
Z037E0031	Z037	831	75.1755	8.023	3.875
Z037E0032	Z037	832	69.516	11.8915	3.66
Z037E0033	Z037	833	69.329	12.8605	4.13
Z037E0034	Z037	834	72.68	10.705	3.69
Z037E0035	Z037	835	71.1905	10.8515	3.74
Z037E0036	Z037	836	71.165	10.76	3.525
Z037E0037	Z037	837	71.976	9.8305	4.19
Z037E0038	Z037	838	72.5655	10.323	3.52
Z037E0039	Z037	839	69.95	12.687	3.48
Z037E0040	Z037	840	72.103	9.977	3.915
Z037E0041	Z037	841	71.934	10.528	3.655
Z037E0042	Z037	842	71.799	10.166	3.715
Z037E0043	Z037	843	72.6675	8.025	3.79
Z037E0044	Z037	844	70.4335	11.5775	3.545
Z037E0045	Z037	845	72.848	10.775	3.78
Z037E0046	Z037	846	72.6535	10.336	3.98
Z037E0047	Z037	847	71.108	11.811	3.815
Z037E0048	Z037	848	#N/A	#N/A	3.36
Z037E0049	Z037	849	71.2485	10.943	3.615
Z037E0050	Z037	850	70.2895	11.733	3.52
Z037E0051	Z037	851	70.523	11.6265	4.01
Z037E0052	Z037	852	71.3525	11.3875	3.855
Z037E0053	Z037	853	69.6425	11.963	3.4
Z037E0054	Z037	854	69.526	12.526	3.865
Z037E0055	Z037	855	72.031	11.154	4.46
Z037E0056	Z037	856	71.044	11.2425	3.655
Z037E0057	Z037	857	70.565	12	3.65
Z037E0058	Z037	858	69.71	13.184	3.92
Z037E0059	Z037	859	72.124	10.194	4.315
Z037E0060	Z037	860	73.1265	8.0725	4
Z037E0061	Z037	861	72.483	10.2365	3.875
Z037E0062	Z037	862	70.6455	11.337	3.47
Z037E0063	Z037	863	70.834	12.2945	3.74
Z037E0064	Z037	864	73.5725	8.7455	3.51
Z037E0065	Z037	865	72.137	10.9485	4.025
Z037E0066	Z037	866	72.3165	11.4755	3.93
Z037E0067	Z037	867	70.389	11.405	3.755
Z037E0068	Z037	868	70.0405	12.073	3.47
Z037E0069	Z037	869	70.098	11.849	3.545
Z037E0070	Z037	870	73.477	9.106	3.745
Z037E0071	Z037	871	70.507	12.565	4.035
Z037E0072	Z037	872	70.0945	11.281	4.02
Z037E0073	Z037	873	69.8365	12.6015	3.685
Z037E0074	Z037	874	72.118	9.9885	3.785
Z037E0075	Z037	875	71.717	11.0285	3.545
Z037E0076	Z037	876	71.862	11.2305	3.49
Z037E0077	Z037	877	70.3165	12.5155	3.985
Z037E0078	Z037	878	69.716	13.293	2.77
Z037E0079	Z037	879	70.143	12.1755	3.91
Z038E0001	Z038	880	72.921	8.361	3.785
Z038E0002	Z038	881	71.3285	10.48	3.725
Z038E0003	Z038	882	71.5835	11.237	3.585
Z038E0004	Z038	883	70.7135	11.1845	3.88
Z038E0005	Z038	884	72.2645	9.988	3.795
Z038E0006	Z038	885	71.099	10.252	3.83
Z038E0007	Z038	886	71.3965	10.404	3.46
Z038E0008	Z038	887	71.995	10.332	3.515
Z038E0009	Z038	888	66.63	15.194	4.935
Z038E0010	Z038	889	70.0375	11.255	3.595
Z038E0011	Z038	890	71.003	10.286	3.71
Z038E0012	Z038	891	72.684	8.3615	3.605
Z038E0013	Z038	892	71.5495	10.045	3.695
Z038E0014	Z038	893	72.4665	9.9055	3.97
Z038E0015	Z038	894	71.66	10.428	3.8
Z038E0016	Z038	895	71.5175	9.9545	4.06
Z038E0017	Z038	896	71.6415	10.4215	3.685
Z038E0018	Z038	897	72.568	9.348	3.36
Z038E0019	Z038	898	73.043	8.7	3.995
Z038E0020	Z038	899	71.3665	10.6935	3.64
Z038E0021	Z038	900	70.6945	10.7165	3.71
Z038E0022	Z038	901	73.6485	8.315	3.84
Z038E0023	Z038	902	70.105	10.406	3.92
Z038E0024	Z038	903	71.6165	10.335	3.705
Z038E0025	Z038	904	71.074	12.089	4.09
Z038E0026	Z038	905	72.272	9.4155	4.075
Z038E0027	Z038	906	72.954	8.865	3.465
Z038E0028	Z038	907	72.696	9.488	4.06
Z038E0029	Z038	908	70.738	10.353	3.925
Z038E0030	Z038	909	71.771	11.213	4.14
Z038E0031	Z038	910	71.203	9.9455	3.58
Z038E0032	Z038	911	71.073	10.417	3.74
Z038E0033	Z038	912	72.5875	10.397	3.615
Z038E0034	Z038	913	70.08	10.969	3.97
Z038E0035	Z038	914	73.332	8.537	3.52
Z038E0036	Z038	915	69.613	12.02	3.81
Z038E0037	Z038	916	71.853	9.815	3.8
Z038E0038	Z038	917	73.439	9.71	3.54
Z038E0039	Z038	918	70.0775	11.4875	3.875
Z038E0040	Z038	919	71.2365	10.826	3.93
Z038E0041	Z038	920	72.6515	9.8285	3.595
Z038E0042	Z038	921	72.404	9.354	3.91
Z038E0043	Z038	922	69.9845	12.5805	3.92
Z038E0044	Z038	923	71.098	11.158	3.69
Z038E0045	Z038	924	71.765	9.8	3.61
Z038E0046	Z038	925	70.227	11.505	3.77
Z038E0047	Z038	926	74.382	7.316	3.72
Z038E0048	Z038	927	71.238	10.26	3.81
Z038E0049	Z038	928	71.233	10.35	4.21
Z038E0050	Z038	929	72.049	10.1875	3.86
Z038E0051	Z038	930	71.003	9.715	3.71
Z038E0052	Z038	931	70.355	11.086	3.885
Z038E0053	Z038	932	71.866	9.3695	3.645
Z038E0054	Z038	933	70.896	10.646	3.66
Z038E0055	Z038	934	71.832	9.392	3.42
Z038E0056	Z038	935	67.0635	14.2565	3.82
Z038E0057	Z038	936	72.4265	9.872	3.93
Z038E0058	Z038	937	70.7645	10.803	4.07
Z038E0059	Z038	938	71.955	9.536	3.55
Z038E0060	Z038	939	72.626	9.0095	4.045
Z038E0061	Z038	940	69.1745	11.9545	3.545
Z038E0062	Z038	941	71.8595	9.1315	3.655
Z038E0063	Z038	942	71.977	10.007	3.66
Z038E0064	Z038	943	72.1965	11.624	3.395
Z038E0065	Z038	944	72.149	10.6365	3.445
Z038E0066	Z038	945	71.176	9.9085	3.625
Z038E0067	Z038	946	74.0115	7.828	4.06
Z038E0068	Z038	947	71.356	10.512	3.31
Z038E0069	Z038	948	71.213	10.522	3.98
Z038E0070	Z038	949	73.7185	8.9305	4.015
Z038E0071	Z038	950	70.645	9.912	4.755
Z038E0072	Z038	951	72.943	9.197	3.61
Z038E0073	Z038	952	73.34	8.976	3.3
Z038E0074	Z038	953	70.0705	10.43	3.505
Z038E0075	Z038	954	71.9785	9.7015	3.93
Z038E0076	Z038	955	70.9795	10.0795	3.72
Z038E0077	Z038	956	72.114	9.901	3.72
Z038E0078	Z038	957	71.233	11.004	3.56
Z038E0079	Z038	958	70.64	11.031	3.14
Z038E0080	Z038	959	72.1895	10.0935	3.56
Z038E0081	Z038	960	71.446	9.787	3.79
Z038E0082	Z038	961	70.9525	11.18	3.77
