# Supplementary material for: Genetic Analysis of Teosinte Alleles for Kernel Composition Traits in Maize
Source: G3 (Bethesda). 2017 Feb 10;7(4):1157–64. doi: 10.1534/g3.117.039529 (PMC5386864; doi:10.1534/g3.117.039529)
Supplement: Supplementary file 6 [file 1157TableS6.xlsx]

## Sheet: Table S6
Supplemental Table S6. Table for all QTLs (xlsx).
Traits	marker	Chromosome	Closet SNP	Support interval (cM)1	LOD	R2	p-value
starch	PZA01962.12	3	t251	90.0 - 90.1	18.72	0.0841786	2.81021e-13
starch	PZA03057.3	9	t643	44.5 - 46.6	14.5	0.066469	4.36528e-10
protein	PZA02070.1	1	t50	87.3 - 89.6	15.94	0.097118	1.37e-16
protein	PZA03172.3	5	t437	98.2 - 99.5	11.7724	0.048373	2.38e-07
protein	PHM1675.29	3	t254	90.0 - 92.6	10.6253	0.045125	4e-07
oil	PZA02135.2	1	t53	91.4 - 96.5	12.4826	0.06854	9.61e-16
oil	PZA01993.7	2	t149	62.2 - 67.9	17.9048	0.048144	1.68e-10
oil	PHM1675.29	3	t254	90.0 - 92.6	21.5518	0.058882	9.58e-14
oil	PZA01779.1	5	t408	66.0 - 68.7	16.3066	0.045943	2.25e-10
oil	PZA03461.1	6	t476	27.8 - 41.5	29.4787	0.093878	8.96e-23
oil	PZA00951.1	8	t604	80.2 - 82.0	16.8621	0.052069	1.86e-12
1 support interval equivalent to a 1-LOD drop from the peak
