# Supplementary material for: Genetic Analysis of Teosinte Alleles for Kernel Composition Traits in Maize
Source: G3 (Bethesda). 2017 Feb 10;7(4):1157–64. doi: 10.1534/g3.117.039529 (PMC5386864; doi:10.1534/g3.117.039529)
Supplement: Supplementary file 7 [file 1157TableS7.xlsx]

## Sheet: Table S7
Supplemental Table S7. Allele effects for all QTLs(xlsx).
Trait	Chrom.	bp(B73 RefGen_v2)	cM	Additive effect estimate	Parameter	StdError	t-value	p-value
STARCH	3	179995065	90	0.620395	t251*pop	0.355836	1.74	0.0816
STARCH	3	179995065	90	-0.213233	t251*pop	0.435149	-0.49	0.6242
STARCH	3	179995065	90	-0.927942	t251*pop	0.157632	-5.89	<.0001
STARCH	3	179995065	90	0.0191102	t251*pop	0.275205	0.07	0.9447
STARCH	3	179995065	90	-0.0649707	t251*pop	0.297255	-0.22	0.827
STARCH	3	179995065	90	0.823648	t251*pop	0.562598	1.46	0.1436
STARCH	3	179995065	90	0.40686	t251*pop	0.398156	1.02	0.3071
STARCH	3	179995065	90	-1.57974	t251*pop	0.369657	-4.27	<.0001
STARCH	3	179995065	90	-0.0434893	t251*pop	0.32547	-0.13	0.8937
STARCH	3	179995065	90	-2.55671	t251*pop	0.481812	-5.31	<.0001
STARCH	9	76759828	45.9	-0.794519	t643*pop	0.329311	-2.41	0.0161
STARCH	9	76759828	45.9	-0.467626	t643*pop	0.388542	-1.2	0.2291
STARCH	9	76759828	45.9	-1.11076	t643*pop	0.430802	-2.58	0.0101
STARCH	9	76759828	45.9	-1.19168	t643*pop	0.962998	-1.24	0.2163
STARCH	9	76759828	45.9	-0.946024	t643*pop	0.233114	-4.06	<.0001
STARCH	9	76759828	45.9	-0.119908	t643*pop	0.562598	-0.21	0.8313
STARCH	9	76759828	45.9	-0.677657	t643*pop	0.564362	-1.2	0.2302
STARCH	9	76759828	45.9	-0.586265	t643*pop	0.273745	-2.14	0.0325
STARCH	9	76759828	45.9	-0.728095	t643*pop	0.286847	-2.54	0.0113
STARCH	9	76759828	45.9	-1.11315	t643*pop	0.233798	-4.76	<.0001
PROTEIN	1	115408720	89.1	2.2081	t50*pop	0.726032	3.04	0.0024
PROTEIN	1	115408720	89.1	0.543811	t50*pop	0.359874	1.51	0.1311
PROTEIN	1	115408720	89.1	1.25229	t50*pop	0.356617	3.51	0.0005
PROTEIN	1	115408720	89.1	1.06876	t50*pop	0.616294	1.73	0.0833
PROTEIN	1	115408720	89.1	0.416097	t50*pop	0.358552	1.16	0.2462
PROTEIN	1	115408720	89.1	0.348007	t50*pop	0.312959	1.11	0.2665
PROTEIN	1	115408720	89.1	0.958323	t50*pop	0.362014	2.65	0.0083
PROTEIN	1	115408720	89.1	-0.331994	t50*pop	0.35702	-0.93	0.3527
PROTEIN	1	115408720	89.1	0.955072	t50*pop	0.267972	3.56	0.0004
PROTEIN	1	115408720	89.1	1.60704	t50*pop	0.333519	4.82	<.0001
PROTEIN	5	182088805	92.6	0.316072	t254*pop	0.339619	0.93	0.3523
PROTEIN	5	182088805	92.6	0	t254*pop	-	-	-
PROTEIN	5	182088805	92.6	0.783916	t254*pop	0.149851	5.23	<.0001
PROTEIN	5	182088805	92.6	0.0947184	t254*pop	0.296451	0.32	0.7494
PROTEIN	5	182088805	92.6	0.388202	t254*pop	0.268822	1.44	0.1491
PROTEIN	5	182088805	92.6	-0.701254	t254*pop	0.467671	-1.5	0.1341
PROTEIN	5	182088805	92.6	-0.216917	t254*pop	0.362014	-0.6	0.5492
PROTEIN	5	182088805	92.6	1.14061	t254*pop	0.332242	3.43	0.0006
PROTEIN	5	182088805	92.6	-0.135046	t254*pop	0.390136	-0.35	0.7293
PROTEIN	5	182088805	92.6	0.963887	t254*pop	0.540151	1.78	0.0747
PROTEIN	3	188967651	98.2	0.833363	t437*pop	0.284239	2.93	0.0035
PROTEIN	3	188967651	98.2	0.883967	t437*pop	0.391277	2.26	0.0241
PROTEIN	3	188967651	98.2	1.02037	t437*pop	0.241998	4.22	<.0001
PROTEIN	3	188967651	98.2	-0.765368	t437*pop	0.616294	-1.24	0.2146
PROTEIN	3	188967651	98.2	-0.0566576	t437*pop	0.250444	-0.23	0.8211
PROTEIN	3	188967651	98.2	0.368774	t437*pop	0.357398	1.03	0.3025
PROTEIN	3	188967651	98.2	0.44284	t437*pop	0.492366	0.9	0.3687
PROTEIN	3	188967651	98.2	-0.180192	t437*pop	0.866142	-0.21	0.8352
PROTEIN	3	188967651	98.2	1.36083	t437*pop	0.333873	4.08	<.0001
PROTEIN	3	188967651	98.2	0.341173	t437*pop	0.249051	1.37	0.1711
OIL	1	166710816	92	0.091638	t53*pop	0.096367	0.95	0.3419
OIL	1	166710816	92	0.10921	t53*pop	0.10969	1	0.3197
OIL	1	166710816	92	0.404257	t53*pop	0.103465	3.91	0.0001
OIL	1	166710816	92	0.294729	t53*pop	0.171008	1.72	0.0852
OIL	1	166710816	92	0.301494	t53*pop	0.137432	2.19	0.0285
OIL	1	166710816	92	0.144169	t53*pop	0.106664	1.35	0.1769
OIL	1	166710816	92	0.491525	t53*pop	0.152298	3.23	0.0013
OIL	1	166710816	92	0.298546	t53*pop	0.0766392	3.9	0.0001
OIL	1	166710816	92	0.028253	t53*pop	0.0806164	0.35	0.7261
OIL	1	166710816	92	0.169344	t53*pop	0.106521	1.59	0.1123
OIL	2	34700898	64.2	-0.0292401	t149*pop	0.0744864	-0.39	0.6948
OIL	2	34700898	64.2	-0.265872	t149*pop	0.0619575	-4.29	<.0001
OIL	2	34700898	64.2	-0.331442	t149*pop	0.0726424	-4.56	<.0001
OIL	2	34700898	64.2	-0.226014	t149*pop	0.0629292	-3.59	0.0003
OIL	2	34700898	64.2	-0.172748	t149*pop	0.0951601	-1.82	0.0698
OIL	2	34700898	64.2	-0.101228	t149*pop	0.0725481	-1.4	0.1633
OIL	2	34700898	64.2	-0.128077	t149*pop	0.0635872	-2.01	0.0443
OIL	2	34700898	64.2	-0.29052	t149*pop	0.0684528	-4.24	<.0001
OIL	2	34700898	64.2	0.0438918	t149*pop	0.158424	0.28	0.7818
OIL	2	34700898	64.2	-0.0403338	t149*pop	0.0631961	-0.64	0.5235
OIL	3	182088805	92.6	0.412469	t254*pop	0.0902137	4.57	<.0001
OIL	3	182088805	92.6	0	t254*pop	-	-	-
OIL	3	182088805	92.6	0.215039	t254*pop	0.0399429	5.38	<.0001
OIL	3	182088805	92.6	0.0530268	t254*pop	0.0797569	0.66	0.5063
OIL	3	182088805	92.6	0.241366	t254*pop	0.0711786	3.39	0.0007
OIL	3	182088805	92.6	0.196673	t254*pop	0.124169	1.58	0.1136
OIL	3	182088805	92.6	0.323161	t254*pop	0.101957	3.17	0.0016
OIL	3	182088805	92.6	0.33776	t254*pop	0.0882705	3.83	0.0001
OIL	3	182088805	92.6	0.0707149	t254*pop	0.120502	0.59	0.5575
OIL	3	182088805	92.6	0.436614	t254*pop	0.154486	2.83	0.0048
OIL	5	81950336	68.1	0.0574571	t408*pop	0.231121	0.25	0.8037
OIL	5	81950336	68.1	0	t408*pop	-	-	-
OIL	5	81950336	68.1	0.265885	t408*pop	0.0642013	4.14	<.0001
OIL	5	81950336	68.1	0.330476	t408*pop	0.0571815	5.78	<.0001
OIL	5	81950336	68.1	0.252925	t408*pop	0.0969459	2.61	0.0093
OIL	5	81950336	68.1	0.316535	t408*pop	0.163607	1.93	0.0534
OIL	5	81950336	68.1	0.0154874	t408*pop	0.0872691	0.18	0.8592
OIL	5	81950336	68.1	0.202232	t408*pop	0.114823	1.76	0.0786
OIL	5	81950336	68.1	0.218976	t408*pop	0.0818546	2.68	0.0076
OIL	5	81950336	68.1	0.0618967	t408*pop	0.0574336	1.08	0.2815
OIL	6	110606988	33.4	0.27567	t476*pop	0.106841	2.58	0.0101
OIL	6	110606988	33.4	0	t476*pop	-	-	-
OIL	6	110606988	33.4	0.561218	t476*pop	0.058445	9.6	<.0001
OIL	6	110606988	33.4	0.0896131	t476*pop	0.135842	0.66	0.5096
OIL	6	110606988	33.4	0.613551	t476*pop	0.24695	2.48	0.0132
OIL	6	110606988	33.4	-0.0703403	t476*pop	0.117296	-0.6	0.5489
OIL	6	110606988	33.4	0.215513	t476*pop	0.104761	2.06	0.04
OIL	6	110606988	33.4	0.165282	t476*pop	0.103641	1.59	0.1112
OIL	6	110606988	33.4	0.189272	t476*pop	0.103387	1.83	0.0675
OIL	6	110606988	33.4	0.515958	t476*pop	0.114982	4.49	<.0001
OIL	8	155973496	81.6	0	t604*pop	-	-	-
OIL	8	155973496	81.6	-0.0236864	t604*pop	0.085472	-0.28	0.7818
OIL	8	155973496	81.6	0.0833182	t604*pop	0.0513216	1.62	0.1049
OIL	8	155973496	81.6	0.452081	t604*pop	0.0948878	4.76	<.0001
OIL	8	155973496	81.6	0.278238	t604*pop	0.0710089	3.92	<.0001
OIL	8	155973496	81.6	0.0601602	t604*pop	0.0916834	0.66	0.5119
OIL	8	155973496	81.6	0.231691	t604*pop	0.169102	1.37	0.171
OIL	8	155973496	81.6	0.499474	t604*pop	0.0882705	5.66	<.0001
OIL	8	155973496	81.6	0	t604*pop	-	-	-
OIL	8	155973496	81.6	0.0328585	t604*pop	0.0979894	0.34	0.7375
